# Supplementary material for: Fetuin-A and its genetic association with cardiometabolic disease
Source: Sci Rep. 2023 Dec 6;13:21469. doi: 10.1038/s41598-023-48600-9 (PMC10697970; doi:10.1038/s41598-023-48600-9)
Supplement: Supplementary file 2 — Supplementary Information 2. [file 41598_2023_48600_MOESM2_ESM.xlsx]

## Sheet: OT1
Online Table 1: Single SNP exposure, outcome and exposure-outcome associations between fetuin-A and cardiovascular disease and diabetes mellitus type 2. Single SNP MR estimates were calculated using Wald estimates. SNPs might be filtered from further analyses due Steiger filtering (Column Steiger filtered per outcome) or dataharmonization (Column Filtered per outcome).For the main analysis, we cl…
Fetuin A
Uniqid	RSID	EA	NEA	EAF	beta	se	pvalue	Rsq	Samplesize	F-stat	Main analysis	Clumped 0.05	Fisher et al.	Kröger et al.
3:186337713_c_t	rs4917	T	C	0.32	-0.0657	0.0018	1.27e-303	0.143326	7963	1331.92	1	1	1	1
3:186335941_c_t	rs2070633	T	C	0.46	-0.059	0.0016	1.27e-292	0.130561	9055	1359.47	0	0	1	1
3:186330088_a_t	rs2248690	A	T	0.76	0.0634	0.0018	1.69e-264	0.120487	9056	1240.33	0	0	1	1
3:186336176_a_g	rs2070635	A	G	0.54	-0.0565	0.0017	9.8e-237	0.108713	9056	1104.34	0	0	1	0
3:186318786_a_t	rs9290835	A	T	0.74	0.0261	0.002	1.91e-40	0.0184584	9056	170.265	0	1	0	0
3:186339617_g_t	rs4488820	T	G	0.92	-0.0595	0.0047	2.2e-36	0.0173893	9056	160.229	0	1	0	0
3:186247437_a_g	rs13073740	A	G	0.97	-0.0868	0.0092	6.6e-21	0.011055	7963	88.9928	0	1	0	0
3:186451236_c_t	rs4686799	T	C	0.24	-0.0187	0.002	4.52e-20	0.00956124	9056	87.4032	0	1	0	0
3:186516428_c_t	rs843991	T	C	0.51	0.0132	0.0017	2.63e-14	0.00661351	9056	60.2773	0	1	0	0
3:186431432_a_g	rs11918289	A	G	0.33	-0.0134	0.0018	1.98e-13	0.00608245	9056	55.4075	0	1	0	0
3:186230003_c_t	rs745588	T	C	0.8	-0.0199	0.0027	3.33e-13	0.00596273	9056	54.3104	0	1	0	0
3:186444644_a_g	rs5030023	A	G	0.23	0.0133	0.002	6.04e-11	0.0048595	9056	44.2127	1	0	0	0
10:133059199_c_t	rs11017848	T	C	0.99	-0.2091	0.0332	2.88e-10	0.00907163	4333	39.6489	1	1	0	0
3:186089709_c_t	rs4615068	T	C	0.17	-0.0144	0.0025	1.04e-08	0.00365063	9055	33.1703	0	1	0	0
3:186181526_a_c	rs6809265	A	C	0.24	-0.0121	0.0022	3.26e-08	0.00332921	9056	30.2433	0	1	0	0
3:186395572_a_t	rs1042464	A	T	0.52	-0.0095	0.0018	6.17e-08	0.00306642	9056	27.8488	1	0	0	0
Coronary artery disease
Uniqid	EA	EAF	beta	se	pval	Ncases	Ncontrols	Rsq	Steiger dir	Steiger pval	Steiger filtered	Ambiguous	Palindromic	Harmonized	Filtered	b (wald)	se (wald)	p (wald)
3:186337713_c_t	T	0.34892	-0.00361401	0.00800178	0.651521	41550	370894	9.01904e-07	TRUE	4.05412e-249	0	FALSE	FALSE	TRUE	0	0.0550078	0.121793	0.651521
3:186335941_c_t	T	0.48324	-0.00407281	0.00764897	0.594404	41550	370894	1.2591e-06	TRUE	6.23096e-252	0	FALSE	FALSE	TRUE	0	0.0690306	0.129644	0.594404
3:186330088_a_t	A	0.72901	0.00301649	0.00859921	0.725748	41550	370894	5.46402e-07	TRUE	2.26726e-231	0	FALSE	TRUE	TRUE	0	0.0475787	0.135634	0.725748
3:186336176_a_g	A	0.544	-0.00746764	0.00768266	0.331044	41550	370894	4.20485e-06	TRUE	1.49297e-205	0	FALSE	FALSE	TRUE	0	0.132171	0.135976	0.331044
3:186318786_a_t	A	0.71761	0.00273867	0.00854985	0.748727	41550	370894	4.61998e-07	TRUE	2.33284e-34	0	FALSE	TRUE	TRUE	0	0.10493	0.327581	0.748727
3:186339617_g_t	T	0.925238	0.0119669	0.0146224	0.413131	41550	370894	3.01106e-06	TRUE	6.04391e-32	0	FALSE	FALSE	TRUE	0	-0.201125	0.245754	0.413131
3:186247437_a_g	A	0.95805	-0.0049965	0.018983	0.79239	41550	370894	3.04982e-07	TRUE	5.38677e-19	0	FALSE	FALSE	TRUE	0	0.0575634	0.218699	0.79239
3:186451236_c_t	T	0.24428	0.000568588	0.00886078	0.948836	41550	370894	1.81412e-08	TRUE	1.33591e-18	0	FALSE	FALSE	TRUE	0	-0.0304058	0.473838	0.948836
3:186516428_c_t	T	0.49455	0.000376127	0.00760588	0.960559	41550	370894	1.07493e-08	TRUE	2.58244e-13	0	FALSE	FALSE	TRUE	0	0.0284945	0.576203	0.960559
3:186431432_a_g	A	0.34279	-0.0135317	0.00804599	0.0926079	41550	370894	1.25388e-05	TRUE	2.02486e-11	0	FALSE	FALSE	TRUE	0	1.00983	0.600447	0.0926079
3:186230003_c_t	T	0.78983	0.00423615	0.00933228	0.649883	41550	370894	9.05458e-07	TRUE	6.54864e-12	0	FALSE	FALSE	TRUE	0	-0.212872	0.468959	0.649883
3:186444644_a_g	A	0.2274	0.000637305	0.00906344	0.943942	41550	370894	2.16901e-08	TRUE	3.82366e-10	0	FALSE	FALSE	TRUE	0	0.0479177	0.681462	0.943942
10:133059199_c_t	T	0.953138	0.00491971	0.0178902	0.783321	41550	370894	3.28607e-07	TRUE	1.23843e-09	0	FALSE	FALSE	TRUE	0	-0.023528	0.0855582	0.783321
3:186089709_c_t	T	0.18554	-0.00450471	0.00992002	0.649755	41550	370894	9.32098e-07	TRUE	8.8461e-08	0	FALSE	FALSE	TRUE	0	0.312827	0.68889	0.649755
3:186181526_a_c	A	0.2377	-0.00165928	0.0089848	0.853483	41550	370894	1.51641e-07	TRUE	2.52813e-07	0	FALSE	FALSE	TRUE	0	0.137131	0.742545	0.853483
3:186395572_a_t	A	0.51643	-0.00523469	0.00763888	0.493174	41550	370894	2.08005e-06	TRUE	1.22533e-06	0	TRUE	TRUE	FALSE	1	NA	NA	NA
Myocardial infarction
Uniqid	EA	EAF	beta	se	pval	Ncases	Ncontrols	Rsq	Steiger dir	Steiger pval	Steiger filtered	Ambiguous	Palindromic	Harmonized	Filtered	b (wald)	se (wald)	p (wald)
3:186337713_c_t	T	0.34892	0.00590467	0.0107999	0.584563	20864	391580	2.40753e-06	TRUE	5.18363e-229	0	FALSE	FALSE	TRUE	0	-0.0898732	0.164383	0.584563
3:186335941_c_t	T	0.48324	-0.000895798	0.0103332	0.930917	20864	391580	6.09106e-08	TRUE	3.69484e-231	0	FALSE	FALSE	TRUE	0	0.015183	0.175139	0.930917
3:186330088_a_t	A	0.72901	-0.0123771	0.0115878	0.28547	20864	391580	9.199e-06	TRUE	1.10023e-208	0	FALSE	TRUE	TRUE	0	-0.195222	0.182773	0.28547
3:186336176_a_g	A	0.544	-0.00777917	0.0103716	0.453227	20864	391580	4.56299e-06	TRUE	1.12583e-187	0	FALSE	FALSE	TRUE	0	0.137684	0.183568	0.453227
3:186318786_a_t	A	0.71761	0.00457025	0.0115591	0.692561	20864	391580	1.28658e-06	TRUE	2.6438e-31	0	FALSE	TRUE	TRUE	0	0.175105	0.442877	0.692561
3:186339617_g_t	T	0.925238	0.0256424	0.0198693	0.196859	20864	391580	1.3825e-05	TRUE	1.81185e-28	0	FALSE	FALSE	TRUE	0	-0.430964	0.333937	0.196859
3:186247437_a_g	A	0.95805	-0.0134822	0.025583	0.598195	20864	391580	2.22055e-06	TRUE	2.44393e-17	0	FALSE	FALSE	TRUE	0	0.155325	0.294735	0.598195
3:186451236_c_t	T	0.24428	-0.0155782	0.0120135	0.194725	20864	391580	1.36176e-05	TRUE	5.31952e-16	0	FALSE	FALSE	TRUE	0	0.83306	0.642432	0.194725
3:186516428_c_t	T	0.49455	0.00840409	0.0102736	0.413344	20864	391580	5.36647e-06	TRUE	1.06363e-11	0	FALSE	FALSE	TRUE	0	0.636673	0.778307	0.413344
3:186431432_a_g	A	0.34279	-0.0133671	0.010872	0.218883	20864	391580	1.22356e-05	TRUE	1.4722e-10	0	FALSE	FALSE	TRUE	0	0.997546	0.811341	0.218883
3:186230003_c_t	T	0.78983	0.0110194	0.0126304	0.382965	20864	391580	6.12683e-06	TRUE	1.28106e-10	0	FALSE	FALSE	TRUE	0	-0.553736	0.634693	0.382965
3:186444644_a_g	A	0.2274	0.00183527	0.012234	0.880754	20864	391580	1.79873e-07	TRUE	2.56254e-09	0	FALSE	FALSE	TRUE	0	0.13799	0.91985	0.880754
10:133059199_c_t	T	0.953138	0.0172034	0.0242577	0.478203	20864	391580	4.01816e-06	TRUE	5.11266e-09	0	FALSE	FALSE	TRUE	0	-0.0822738	0.11601	0.478203
3:186089709_c_t	T	0.18554	-0.00431557	0.0133965	0.747345	20864	391580	8.55471e-07	TRUE	3.16486e-07	0	FALSE	FALSE	TRUE	0	0.299693	0.930312	0.747345
3:186181526_a_c	A	0.2377	-0.00411122	0.0121439	0.734954	20864	391580	9.30931e-07	TRUE	1.08399e-06	0	FALSE	FALSE	TRUE	0	0.33977	1.00363	0.734954
3:186395572_a_t	A	0.51643	-0.00105336	0.0103211	0.91871	20864	391580	8.42252e-08	TRUE	2.20659e-06	0	TRUE	TRUE	FALSE	1	NA	NA	NA
Any stroke
Uniqid	EA	EAF	beta	se	pval	Ncases	Ncontrols	Rsq	Steiger dir	Steiger pval	Steiger filtered	Ambiguous	Palindromic	Harmonized	Filtered	b (wald)	se (wald)	p (wald)
3:186337713_c_t	T	0.34892	-0.00567345	0.0107516	0.59772	20632	391812	2.22267e-06	TRUE	1.11878e-228	0	FALSE	FALSE	TRUE	0	0.0863539	0.163648	0.59772
3:186335941_c_t	T	0.48324	0.00323762	0.0102932	0.753112	20632	391812	7.95653e-07	TRUE	6.30352e-230	0	FALSE	FALSE	TRUE	0	-0.0548748	0.174461	0.753112
3:186330088_a_t	A	0.72901	0.00435755	0.0115407	0.705741	20632	391812	1.14023e-06	TRUE	1.53873e-210	0	FALSE	TRUE	TRUE	0	0.0687311	0.18203	0.705741
3:186336176_a_g	A	0.544	-0.00705831	0.0103616	0.495746	20632	391812	3.75652e-06	TRUE	1.59522e-187	0	FALSE	FALSE	TRUE	0	0.124926	0.183391	0.495746
3:186318786_a_t	A	0.71761	-0.00265096	0.0114938	0.817593	20632	391812	4.32877e-07	TRUE	1.87351e-31	0	FALSE	TRUE	TRUE	0	-0.101569	0.440377	0.817593
3:186339617_g_t	T	0.925238	0.021549	0.0197309	0.27477	20632	391812	9.76353e-06	TRUE	1.15926e-28	0	FALSE	FALSE	TRUE	0	-0.362169	0.331613	0.27477
3:186247437_a_g	A	0.95805	-0.00590922	0.0255101	0.816816	20632	391812	4.26581e-07	TRUE	1.45056e-17	0	FALSE	FALSE	TRUE	0	0.0680785	0.293896	0.816816
3:186451236_c_t	T	0.24428	0.00713569	0.0118877	0.548332	20632	391812	2.8572e-06	TRUE	1.36842e-16	0	FALSE	FALSE	TRUE	0	-0.381588	0.635703	0.548332
3:186516428_c_t	T	0.49455	0.00824614	0.010234	0.420384	20632	391812	5.16665e-06	TRUE	1.0859e-11	0	FALSE	FALSE	TRUE	0	0.624707	0.775307	0.420384
3:186431432_a_g	A	0.34279	0.0200737	0.0107832	0.0626633	20632	391812	2.7593e-05	TRUE	4.06822e-10	0	FALSE	FALSE	TRUE	0	-1.49804	0.804717	0.0626633
3:186230003_c_t	T	0.78983	-0.00762841	0.0125479	0.543227	20632	391812	2.93625e-06	TRUE	8.67717e-11	0	FALSE	FALSE	TRUE	0	0.383337	0.63055	0.543227
3:186444644_a_g	A	0.2274	-0.0165107	0.012268	0.178356	20632	391812	1.45576e-05	TRUE	1.50763e-08	0	FALSE	FALSE	TRUE	0	-1.2414	0.922405	0.178356
10:133059199_c_t	T	0.953138	0.0215553	0.0243229	0.375502	20632	391812	6.30816e-06	TRUE	6.2946e-09	0	FALSE	FALSE	TRUE	0	-0.103086	0.116322	0.375502
3:186089709_c_t	T	0.18554	0.0370096	0.0132229	0.00512775	20632	391812	6.29115e-05	TRUE	6.56183e-06	0	FALSE	FALSE	TRUE	0	-2.57011	0.918258	0.00512775
3:186181526_a_c	A	0.2377	-0.0135476	0.0121107	0.263293	20632	391812	1.01087e-05	TRUE	2.8547e-06	0	FALSE	FALSE	TRUE	0	1.11963	1.00089	0.263293
3:186395572_a_t	A	0.51643	-0.00589227	0.0102814	0.566579	20632	391812	2.63546e-06	TRUE	3.94028e-06	0	TRUE	TRUE	FALSE	1	NA	NA	NA
Ischemic stroke
Uniqid	EA	EAF	beta	se	pval	Ncases	Ncontrols	Rsq	Steiger dir	Steiger pval	Steiger filtered	Ambiguous	Palindromic	Harmonized	Filtered	b (wald)	se (wald)	p (wald)
3:186337713_c_t	T	0.34892	-0.0144234	0.0137475	0.294101	12298	400146	1.43652e-05	TRUE	3.87222e-204	0	FALSE	FALSE	TRUE	0	0.219534	0.209246	0.294101
3:186335941_c_t	T	0.48324	0.00227449	0.0131483	0.862662	12298	400146	3.92681e-07	TRUE	1.07561e-205	0	FALSE	FALSE	TRUE	0	-0.0385506	0.222853	0.862662
3:186330088_a_t	A	0.72901	0.0125563	0.0147662	0.395138	12298	400146	9.46726e-06	TRUE	4.86299e-186	0	FALSE	TRUE	TRUE	0	0.198048	0.232905	0.395138
3:186336176_a_g	A	0.544	-0.00584113	0.0132286	0.658813	12298	400146	2.57263e-06	TRUE	6.89845e-168	0	FALSE	FALSE	TRUE	0	0.103383	0.234135	0.658813
3:186318786_a_t	A	0.71761	-0.00253684	0.0146849	0.862847	12298	400146	3.96409e-07	TRUE	2.93317e-28	0	FALSE	TRUE	TRUE	0	-0.0971968	0.56264	0.862847
3:186339617_g_t	T	0.925238	-0.00705355	0.0249603	0.77749	12298	400146	1.04609e-06	TRUE	1.52278e-26	0	FALSE	FALSE	TRUE	0	0.118547	0.4195	0.77749
3:186247437_a_g	A	0.95805	-0.0112956	0.0324498	0.72777	12298	400146	1.55868e-06	TRUE	7.83474e-16	0	FALSE	FALSE	TRUE	0	0.130133	0.373846	0.72777
3:186451236_c_t	T	0.24428	-0.00339349	0.0152164	0.823523	12298	400146	6.46195e-07	TRUE	3.22938e-15	0	FALSE	FALSE	TRUE	0	0.18147	0.81371	0.823523
3:186516428_c_t	T	0.49455	0.0105864	0.0130737	0.418085	12298	400146	8.51533e-06	TRUE	1.93619e-10	0	FALSE	FALSE	TRUE	0	0.801999	0.990431	0.418085
3:186431432_a_g	A	0.34279	0.0268505	0.0137623	0.051054	12298	400146	4.93672e-05	TRUE	8.32515e-09	0	FALSE	FALSE	TRUE	0	-2.00377	1.02704	0.051054
3:186230003_c_t	T	0.78983	-0.0184484	0.0159852	0.248463	12298	400146	1.71726e-05	TRUE	2.98594e-09	0	FALSE	FALSE	TRUE	0	0.927055	0.803277	0.248463
3:186444644_a_g	A	0.2274	-0.0273659	0.0157164	0.0816437	12298	400146	3.99915e-05	TRUE	2.68691e-07	0	FALSE	FALSE	TRUE	0	-2.05758	1.18169	0.0816437
10:133059199_c_t	T	0.953138	0.0165676	0.0309897	0.592916	12298	400146	3.72661e-06	TRUE	1.45613e-08	0	FALSE	FALSE	TRUE	0	-0.0792327	0.148205	0.592916
3:186089709_c_t	T	0.18554	0.0411942	0.016849	0.0144892	12298	400146	7.79413e-05	TRUE	2.84749e-05	0	FALSE	FALSE	TRUE	0	-2.86071	1.17007	0.0144892
3:186181526_a_c	A	0.2377	-0.0140309	0.0154631	0.364205	12298	400146	1.08428e-05	TRUE	1.02069e-05	0	FALSE	FALSE	TRUE	0	1.15958	1.27794	0.364205
3:186395572_a_t	A	0.51643	-0.00881675	0.0131309	0.501934	12298	400146	5.90074e-06	TRUE	1.75608e-05	0	TRUE	TRUE	FALSE	1	NA	NA	NA
Diabetes mellitus type 2
Uniqid	EA	EAF	beta	se	pval	Ncases	Ncontrols	Rsq	Steiger dir	Steiger pval	Steiger filtered	Ambiguous	Palindromic	Harmonized	Filtered	b (wald)	se (wald)	p (wald)
3:186337713_c_t	T	0.34892	-0.0117071	0.00943355	0.214603	28333	374956	9.46406e-06	TRUE	5.07748e-237	0	FALSE	FALSE	TRUE	0	0.17819	0.143585	0.214603
3:186335941_c_t	T	0.48324	-0.00774396	0.00897703	0.388334	28333	374956	4.55195e-06	TRUE	7.57115e-240	0	FALSE	FALSE	TRUE	0	0.131254	0.152153	0.388334
3:186330088_a_t	A	0.72901	0.0204713	0.0101537	0.0437841	28333	374956	2.51645e-05	TRUE	2.71582e-216	0	FALSE	TRUE	TRUE	0	0.322892	0.160152	0.0437841
3:186336176_a_g	A	0.544	-0.00951111	0.00907833	0.29479	28333	374956	6.82094e-06	TRUE	4.13767e-196	0	FALSE	FALSE	TRUE	0	0.168338	0.160678	0.29479
3:186318786_a_t	A	0.71761	0.0115166	0.0100344	0.25109	28333	374956	8.16962e-06	TRUE	5.94381e-32	0	FALSE	TRUE	TRUE	0	0.441248	0.38446	0.25109
3:186339617_g_t	T	0.925238	0.0233222	0.0169522	0.168895	28333	374956	1.14364e-05	TRUE	6.52555e-30	0	FALSE	FALSE	TRUE	0	-0.39197	0.28491	0.168895
3:186247437_a_g	A	0.95805	-0.0112836	0.0225942	0.617495	28333	374956	1.55538e-06	TRUE	4.2412e-18	0	FALSE	FALSE	TRUE	0	0.129996	0.260302	0.617495
3:186451236_c_t	T	0.24428	-0.0151746	0.0104652	0.147059	28333	374956	1.29211e-05	TRUE	9.89254e-17	0	FALSE	FALSE	TRUE	0	0.811476	0.559639	0.147059
3:186516428_c_t	T	0.49455	0.00511872	0.0089082	0.565557	28333	374956	1.99082e-06	TRUE	1.92669e-12	0	FALSE	FALSE	TRUE	0	0.387782	0.674863	0.565557
3:186431432_a_g	A	0.34279	-0.0031192	0.00938436	0.739601	28333	374956	6.66252e-07	TRUE	1.06744e-11	0	FALSE	FALSE	TRUE	0	0.232776	0.700325	0.739601
3:186230003_c_t	T	0.78983	0.0159223	0.0109525	0.146013	28333	374956	1.27918e-05	TRUE	8.79853e-11	0	FALSE	FALSE	TRUE	0	-0.800116	0.550378	0.146013
3:186444644_a_g	A	0.2274	-0.00374774	0.0106104	0.723927	28333	374956	7.50076e-07	TRUE	1.35308e-09	0	FALSE	FALSE	TRUE	0	-0.281785	0.797771	0.723927
10:133059199_c_t	T	0.953138	-0.0436844	0.0206069	0.0340157	28333	374956	2.59083e-05	TRUE	1.05876e-08	0	FALSE	FALSE	TRUE	0	0.208916	0.0985506	0.0340157
3:186089709_c_t	T	0.18554	-0.0111779	0.0117583	0.341786	28333	374956	5.73919e-06	TRUE	3.28535e-07	0	FALSE	FALSE	TRUE	0	0.776246	0.81655	0.341786
3:186181526_a_c	A	0.2377	-0.0232126	0.0106646	0.0295101	28333	374956	2.96764e-05	TRUE	4.26018e-06	0	FALSE	FALSE	TRUE	0	1.9184	0.881372	0.0295101
3:186395572_a_t	A	0.51643	0.0091088	0.00896884	0.309817	28333	374956	6.29814e-06	TRUE	3.29393e-06	0	TRUE	TRUE	FALSE	1	NA	NA	NA

## Sheet: OT2
Online Table 2: Results of the Mendelian randomization analyses investigating the genetic association of fetuin A with cardiovascular diseases and diabetes mellitus type 2. We used four methods to make a selection of Fetuin A associated genetic variants. For the main analysis, we clumped SNPs at P<5 x 10-8 discovered by Jensen et al and Fisher et al at r=0.01 to gain a set of indipendent SNPs (rs…
Exposure	SNP selection method	Outcome	Method	Nsnp	b	se	pval	OR	95% CI (min)	95% CI (plus)	Noutcome	Ncontrol
Fetuin-A	Clumped on r=0.01	Coronary artery disease	Inverse variance weighted (fixed effects)	3	0.00289763	0.0696435	0.966812	1.0029	0.874937	1.14958	41550	370894
Fetuin-A	Clumped on r=0.01	Coronary artery disease	Inverse variance weighted (multiplicative random effects)	3	0.00289763	0.0261892	0.9119	1.0029	0.952721	1.05573	41550	370894
Fetuin-A	Clumped on r=0.01	Coronary artery disease	MR Egger	3	-0.023945	0.101793	0.85292	0.976339	0.799748	1.19192	41550	370894
Fetuin-A	Clumped on r=0.01	Coronary artery disease	Weighted median	3	0.0123534	0.0742353	0.867836	1.01243	0.875336	1.171	41550	370894
Fetuin-A	Clumped on r=0.01	Coronary artery disease	MR Lasso	3	0.00289763	0.0696435	0.966812	1.0029	0.874937	1.14958	41550	370894
Fetuin-A	Clumped on r=0.01	Coronary artery disease	MR contamination mixture model	3	0.00499456	0.173938	0.977092	1.00501	0.714678	1.41328	41550	370894
Fetuin-A	Clumped on r=0.01	Myocardial infarction	Inverse variance weighted (fixed effects)	3	-0.0824597	0.094284	0.381798	0.920849	0.765477	1.10776	20864	391580
Fetuin-A	Clumped on r=0.01	Myocardial infarction	Inverse variance weighted (multiplicative random effects)	3	-0.0824597	0.0162585	<0.01	0.920849	0.891967	0.950666	20864	391580
Fetuin-A	Clumped on r=0.01	Myocardial infarction	MR Egger	3	-0.0999398	0.137851	0.60065	0.904892	0.690646	1.1856	20864	391580
Fetuin-A	Clumped on r=0.01	Myocardial infarction	Weighted median	3	-0.0847399	0.096357	0.379164	0.918751	0.760637	1.10973	20864	391580
Fetuin-A	Clumped on r=0.01	Myocardial infarction	MR Lasso	3	-0.0824597	0.094284	0.381798	0.920849	0.765477	1.10776	20864	391580
Fetuin-A	Clumped on r=0.01	Myocardial infarction	MR contamination mixture model	3	-0.0817105	0.0934312	0.381818	0.921539	0.767332	1.10674	20864	391580
Fetuin-A	Clumped on r=0.01	Any stroke	Inverse variance weighted (fixed effects)	3	-0.0520647	0.0943138	0.580923	0.949267	0.789055	1.14201	20632	391812
Fetuin-A	Clumped on r=0.01	Any stroke	Inverse variance weighted (multiplicative random effects)	3	-0.0520647	0.106919	0.626292	0.949267	0.769798	1.17058	20632	391812
Fetuin-A	Clumped on r=0.01	Any stroke	MR Egger	3	-0.00154396	0.210543	0.995332	0.998457	0.660863	1.50851	20632	391812
Fetuin-A	Clumped on r=0.01	Any stroke	Weighted median	3	-0.0406252	0.0980549	0.678646	0.960189	0.792302	1.16365	20632	391812
Fetuin-A	Clumped on r=0.01	Any stroke	MR Lasso	3	-0.0520647	0.106919	0.626292	0.949267	0.769798	1.17058	20632	391812
Fetuin-A	Clumped on r=0.01	Any stroke	MR contamination mixture model	3	-0.0362142	0.0872277	0.678018	0.964434	0.812873	1.14425	20632	391812
Fetuin-A	Clumped on r=0.01	Any ischemic stroke	Inverse variance weighted (fixed effects)	3	-0.000966295	0.120313	0.993592	0.999034	0.789164	1.26472	12298	400146
Fetuin-A	Clumped on r=0.01	Any ischemic stroke	Inverse variance weighted (multiplicative random effects)	3	-0.000966295	0.178826	0.995689	0.999034	0.703656	1.4184	12298	400146
Fetuin-A	Clumped on r=0.01	Any ischemic stroke	MR Egger	3	0.0938941	0.347284	0.831898	1.09844	0.556114	2.16966	12298	400146
Fetuin-A	Clumped on r=0.01	Any ischemic stroke	Weighted median	3	0.0180557	0.125156	0.885291	1.01822	0.796721	1.3013	12298	400146
Fetuin-A	Clumped on r=0.01	Any ischemic stroke	MR Lasso	3	-0.000966295	0.178826	0.995689	0.999034	0.703656	1.4184	12298	400146
Fetuin-A	Clumped on r=0.01	Any ischemic stroke	MR contamination mixture model	3	0.0190441	0.0963349	0.84329	1.01923	0.843857	1.23104	12298	400146
Fetuin-A	Clumped on r=0.01	Diabetes mellitus type 2	Inverse variance weighted (fixed effects)	3	0.19414	0.080835	0.01632	1.21427	1.03635	1.42273	28333	374956
Fetuin-A	Clumped on r=0.01	Diabetes mellitus type 2	Inverse variance weighted (multiplicative random effects)	3	0.19414	0.0357284	5.51746e-08	1.21427	1.13214	1.30235	28333	374956
Fetuin-A	Clumped on r=0.01	Diabetes mellitus type 2	MR Egger	3	0.244694	0.117779	0.285588	1.27723	1.01394	1.60888	28333	374956
Fetuin-A	Clumped on r=0.01	Diabetes mellitus type 2	Weighted median	3	0.198012	0.0884381	0.0251565	1.21898	1.02498	1.44969	28333	374956
Fetuin-A	Clumped on r=0.01	Diabetes mellitus type 2	MR Lasso	3	0.19414	0.080835	0.01632	1.21427	1.03635	1.42273	28333	374956
Fetuin-A	Clumped on r=0.01	Diabetes mellitus type 2	MR contamination mixture model	3	0.202672	0.0959963	0.0347507	1.22467	1.01463	1.4782	28333	374956
Fetuin-A	Clumped on r=0.05	Coronary artery disease	Inverse variance weighted (fixed effects)	11	0.00755695	0.0609128	0.901266	1.00759	0.894194	1.13536	41550	370894
Fetuin-A	Clumped on r=0.05	Coronary artery disease	Inverse variance weighted (multiplicative random effects)	11	0.00755695	0.0403464	0.851424	1.00759	0.930976	1.0905	41550	370894
Fetuin-A	Clumped on r=0.05	Coronary artery disease	MR Egger	11	-0.0410242	0.0812489	0.625746	0.959806	0.818508	1.1255	41550	370894
Fetuin-A	Clumped on r=0.05	Coronary artery disease	Weighted median	11	0.00696797	0.076174	0.927116	1.00699	0.867332	1.16914	41550	370894
Fetuin-A	Clumped on r=0.05	Coronary artery disease	MR Lasso	11	0.00755695	0.0609128	0.901266	1.00759	0.894194	1.13536	41550	370894
Fetuin-A	Clumped on r=0.05	Coronary artery disease	MR contamination mixture model	11	-0.00391139	0.0897968	0.965257	0.996096	0.835343	1.18779	41550	370894
Fetuin-A	Clumped on r=0.05	Myocardial infarction	Inverse variance weighted (fixed effects)	11	-0.0457418	0.0824473	0.579031	0.955289	0.812745	1.12283	20864	391580
Fetuin-A	Clumped on r=0.05	Myocardial infarction	Inverse variance weighted (multiplicative random effects)	11	-0.0457418	0.071094	0.519965	0.955289	0.831033	1.09812	20864	391580
Fetuin-A	Clumped on r=0.05	Myocardial infarction	MR Egger	11	-0.155066	0.110022	0.192318	0.856358	0.690244	1.06245	20864	391580
Fetuin-A	Clumped on r=0.05	Myocardial infarction	Weighted median	11	-0.0839347	0.100903	0.405501	0.919491	0.754497	1.12057	20864	391580
Fetuin-A	Clumped on r=0.05	Myocardial infarction	MR Lasso	11	-0.0457418	0.0824473	0.579031	0.955289	0.812745	1.12283	20864	391580
Fetuin-A	Clumped on r=0.05	Myocardial infarction	MR contamination mixture model	11	-0.0699399	0.0815651	0.391183	0.93245	0.794687	1.0941	20864	391580
Fetuin-A	Clumped on r=0.05	Any stroke	Inverse variance weighted (fixed effects)	11	-0.0719382	0.0823511	0.382361	0.930588	0.791879	1.09359	20632	391812
Fetuin-A	Clumped on r=0.05	Any stroke	Inverse variance weighted (multiplicative random effects)	11	-0.0719382	0.102626	0.483319	0.930588	0.761028	1.13793	20632	391812
Fetuin-A	Clumped on r=0.05	Any stroke	MR Egger	11	-0.0264701	0.142688	0.856943	0.973877	0.736284	1.28814	20632	391812
Fetuin-A	Clumped on r=0.05	Any stroke	Weighted median	11	-0.102202	0.102944	0.320812	0.902847	0.737882	1.10469	20632	391812
Fetuin-A	Clumped on r=0.05	Any stroke	MR Lasso	11	-0.0719382	0.102626	0.483319	0.930588	0.761028	1.13793	20632	391812
Fetuin-A	Clumped on r=0.05	Any stroke	MR contamination mixture model	11	-0.0323229	0.0745575	0.66463	0.968194	0.836561	1.12054	20632	391812
Fetuin-A	Clumped on r=0.05	Any ischemic stroke	Inverse variance weighted (fixed effects)	11	0.021532	0.104982	0.837493	1.02177	0.831742	1.2552	12298	400146
Fetuin-A	Clumped on r=0.05	Any ischemic stroke	Inverse variance weighted (multiplicative random effects)	11	0.021532	0.125189	0.863441	1.02177	0.799444	1.30591	12298	400146
Fetuin-A	Clumped on r=0.05	Any ischemic stroke	MR Egger	11	0.0446096	0.175879	0.805474	1.04562	0.740735	1.47599	12298	400146
Fetuin-A	Clumped on r=0.05	Any ischemic stroke	Weighted median	11	0.0591771	0.133238	0.656938	1.06096	0.81712	1.37757	12298	400146
Fetuin-A	Clumped on r=0.05	Any ischemic stroke	MR Lasso	11	0.021532	0.125189	0.863441	1.02177	0.799444	1.30591	12298	400146
Fetuin-A	Clumped on r=0.05	Any ischemic stroke	MR contamination mixture model	11	0.0675224	0.107229	0.528888	1.06985	0.867061	1.32008	12298	400146
Fetuin-A	Clumped on r=0.05	Diabetes mellitus type 2	Inverse variance weighted (fixed effects)	11	0.176727	0.070919	0.0127041	1.19331	1.03845	1.37126	28333	374956
Fetuin-A	Clumped on r=0.05	Diabetes mellitus type 2	Inverse variance weighted (multiplicative random effects)	11	0.176727	0.0826486	0.0324924	1.19331	1.01485	1.40315	28333	374956
Fetuin-A	Clumped on r=0.05	Diabetes mellitus type 2	MR Egger	11	0.121164	0.112407	0.309116	1.12881	0.905604	1.40703	28333	374956
Fetuin-A	Clumped on r=0.05	Diabetes mellitus type 2	Weighted median	11	0.195422	0.0901112	0.0301073	1.21582	1.01898	1.45069	28333	374956
Fetuin-A	Clumped on r=0.05	Diabetes mellitus type 2	MR Lasso	11	0.176727	0.0826486	0.0324924	1.19331	1.01485	1.40315	28333	374956
Fetuin-A	Clumped on r=0.05	Diabetes mellitus type 2	MR contamination mixture model	11	0.218055	0.0780088	0.00518581	1.24366	1.06733	1.44911	28333	374956
Fetuin-A	Selection based on Fisher et al.	Coronary artery disease	Inverse variance weighted (fixed effects)	4	0.074569	0.0651836	0.252631	1.07742	0.948199	1.22425	41550	370894
Fetuin-A	Selection based on Fisher et al.	Coronary artery disease	Inverse variance weighted (multiplicative random effects)	4	0.074569	0.0186911	<0.01	1.07742	1.03866	1.11762	41550	370894
Fetuin-A	Selection based on Fisher et al.	Coronary artery disease	MR Egger	4	-0.388698	1.09499	0.756546	0.677939	0.0792708	5.79787	41550	370894
Fetuin-A	Selection based on Fisher et al.	Coronary artery disease	Weighted median	4	0.0615469	0.0733267	0.401272	1.06348	0.921112	1.22785	41550	370894
Fetuin-A	Selection based on Fisher et al.	Coronary artery disease	MR Lasso	4	0.074569	0.0651836	0.252631	1.07742	0.948199	1.22425	41550	370894
Fetuin-A	Selection based on Fisher et al.	Coronary artery disease	MR contamination mixture model	4	0.0763102	0.0667239	0.25276	1.0793	0.946988	1.23009	41550	370894
Fetuin-A	Selection based on Fisher et al.	Myocardial infarction	Inverse variance weighted (fixed effects)	4	-0.0355131	0.0879702	0.686437	0.96511	0.81226	1.14672	20864	391580
Fetuin-A	Selection based on Fisher et al.	Myocardial infarction	Inverse variance weighted (multiplicative random effects)	4	-0.0355131	0.0690234	0.606896	0.96511	0.842991	1.10492	20864	391580
Fetuin-A	Selection based on Fisher et al.	Myocardial infarction	MR Egger	4	-1.75971	1.47791	0.355941	0.172095	0.00950055	3.11738	20864	391580
Fetuin-A	Selection based on Fisher et al.	Myocardial infarction	Weighted median	4	-0.0410361	0.098711	0.677615	0.959794	0.790959	1.16467	20864	391580
Fetuin-A	Selection based on Fisher et al.	Myocardial infarction	MR Lasso	4	-0.0355131	0.0879702	0.686437	0.96511	0.81226	1.14672	20864	391580
Fetuin-A	Selection based on Fisher et al.	Myocardial infarction	MR contamination mixture model	4	-0.0907679	0.193111	0.638333	0.91323	0.625462	1.3334	20864	391580
Fetuin-A	Selection based on Fisher et al.	Any stroke	Inverse variance weighted (fixed effects)	4	0.0554178	0.0876692	0.527306	1.05698	0.890107	1.25514	20632	391812
Fetuin-A	Selection based on Fisher et al.	Any stroke	Inverse variance weighted (multiplicative random effects)	4	0.0554178	0.0386939	0.152083	1.05698	0.979785	1.14026	20632	391812
Fetuin-A	Selection based on Fisher et al.	Any stroke	MR Egger	4	0.177055	1.47349	0.915339	1.1937	0.0664709	21.4366	20632	391812
Fetuin-A	Selection based on Fisher et al.	Any stroke	Weighted median	4	0.0776591	0.0965495	0.421198	1.08075	0.894422	1.3059	20632	391812
Fetuin-A	Selection based on Fisher et al.	Any stroke	MR Lasso	4	0.0554178	0.0876692	0.527306	1.05698	0.890107	1.25514	20632	391812
Fetuin-A	Selection based on Fisher et al.	Any stroke	MR contamination mixture model	4	0.0946713	0.134394	0.481166	1.0993	0.844727	1.43059	20632	391812
Fetuin-A	Selection based on Fisher et al.	Any ischemic stroke	Inverse variance weighted (fixed effects)	4	0.122718	0.112048	0.273416	1.13057	0.907651	1.40823	12298	400146
Fetuin-A	Selection based on Fisher et al.	Any ischemic stroke	Inverse variance weighted (multiplicative random effects)	4	0.122718	0.0596135	0.0395366	1.13057	1.00589	1.27069	12298	400146
Fetuin-A	Selection based on Fisher et al.	Any ischemic stroke	MR Egger	4	1.35843	1.88291	0.545572	3.89007	0.0970947	155.854	12298	400146
Fetuin-A	Selection based on Fisher et al.	Any ischemic stroke	Weighted median	4	0.157889	0.121459	0.193624	1.17104	0.922958	1.48579	12298	400146
Fetuin-A	Selection based on Fisher et al.	Any ischemic stroke	MR Lasso	4	0.122718	0.112048	0.273416	1.13057	0.907651	1.40823	12298	400146
Fetuin-A	Selection based on Fisher et al.	Any ischemic stroke	MR contamination mixture model	4	0.182237	0.154308	0.237604	1.1999	0.886738	1.62366	12298	400146
Fetuin-A	Selection based on Fisher et al.	Diabetes mellitus type 2	Inverse variance weighted (fixed effects)	4	0.19727	0.0768274	0.0102373	1.21807	1.0478	1.41602	28333	374956
Fetuin-A	Selection based on Fisher et al.	Diabetes mellitus type 2	Inverse variance weighted (multiplicative random effects)	4	0.19727	0.0409809	<0.01	1.21807	1.12406	1.31995	28333	374956
Fetuin-A	Selection based on Fisher et al.	Diabetes mellitus type 2	MR Egger	4	0.705878	1.29187	0.6396	2.02562	0.161028	25.481	28333	374956
Fetuin-A	Selection based on Fisher et al.	Diabetes mellitus type 2	Weighted median	4	0.173328	0.0887087	0.0507125	1.18926	0.999459	1.4151	28333	374956
Fetuin-A	Selection based on Fisher et al.	Diabetes mellitus type 2	MR Lasso	4	0.19727	0.0768274	0.0102373	1.21807	1.0478	1.41602	28333	374956
Fetuin-A	Selection based on Fisher et al.	Diabetes mellitus type 2	MR contamination mixture model	4	0.192587	0.0827634	0.0199677	1.21238	1.03084	1.4259	28333	374956
Fetuin-A	Selection based on Kröger et al.	Coronary artery disease	Inverse variance weighted (fixed effects)	3	0.0573827	0.074274	0.439771	1.05906	0.915583	1.22502	41550	370894
Fetuin-A	Selection based on Kröger et al.	Coronary artery disease	Inverse variance weighted (multiplicative random effects)	3	0.0573827	0.00614216	9.41477e-21	1.05906	1.04639	1.07189	41550	370894
Fetuin-A	Selection based on Kröger et al.	Coronary artery disease	MR Egger	3	-0.0912986	1.62191	0.964202	0.912745	0.0379973	21.9254	41550	370894
Fetuin-A	Selection based on Kröger et al.	Coronary artery disease	Weighted median	3	0.055575	0.0843919	0.510195	1.05715	0.895984	1.2473	41550	370894
Fetuin-A	Selection based on Kröger et al.	Coronary artery disease	MR Lasso	3	0.0573827	0.074274	0.439771	1.05906	0.915583	1.22502	41550	370894
Fetuin-A	Selection based on Kröger et al.	Coronary artery disease	MR contamination mixture model	3	0.0563102	0.0728986	0.439851	1.05793	0.91707	1.22042	41550	370894
Fetuin-A	Selection based on Kröger et al.	Myocardial infarction	Inverse variance weighted (fixed effects)	3	-0.0871469	0.100229	0.384586	0.916542	0.753071	1.1155	20864	391580
Fetuin-A	Selection based on Kröger et al.	Myocardial infarction	Inverse variance weighted (multiplicative random effects)	3	-0.0871469	0.0589268	0.139167	0.916542	0.816569	1.02876	20864	391580
Fetuin-A	Selection based on Kröger et al.	Myocardial infarction	MR Egger	3	-1.2813	2.19012	0.663009	0.277676	0.00379552	20.3145	20864	391580
Fetuin-A	Selection based on Kröger et al.	Myocardial infarction	Weighted median	3	-0.0858069	0.117619	0.465675	0.917771	0.728812	1.15572	20864	391580
Fetuin-A	Selection based on Kröger et al.	Myocardial infarction	MR Lasso	3	-0.0871469	0.100229	0.384586	0.916542	0.753071	1.1155	20864	391580
Fetuin-A	Selection based on Kröger et al.	Myocardial infarction	MR contamination mixture model	3	-0.0907679	0.104484	0.384996	0.91323	0.744118	1.12077	20864	391580
Fetuin-A	Selection based on Kröger et al.	Any stroke	Inverse variance weighted (fixed effects)	3	0.034828	0.0998129	0.727139	1.03544	0.851458	1.25918	20632	391812
Fetuin-A	Selection based on Kröger et al.	Any stroke	Inverse variance weighted (multiplicative random effects)	3	0.034828	0.0445369	0.434212	1.03544	0.948888	1.12989	20632	391812
Fetuin-A	Selection based on Kröger et al.	Any stroke	MR Egger	3	1.38263	2.1811	0.640321	3.98536	0.0554468	286.456	20632	391812
Fetuin-A	Selection based on Kröger et al.	Any stroke	Weighted median	3	0.0699007	0.118488	0.555232	1.0724	0.850155	1.35275	20632	391812
Fetuin-A	Selection based on Kröger et al.	Any stroke	MR Lasso	3	0.034828	0.0998129	0.727139	1.03544	0.851458	1.25918	20632	391812
Fetuin-A	Selection based on Kröger et al.	Any stroke	MR contamination mixture model	3	0.0346713	0.0993647	0.727142	1.03528	0.852073	1.25788	20632	391812
Fetuin-A	Selection based on Kröger et al.	Any ischemic stroke	Inverse variance weighted (fixed effects)	3	0.128461	0.127609	0.314089	1.13708	0.885456	1.4602	12298	400146
Fetuin-A	Selection based on Kröger et al.	Any ischemic stroke	Inverse variance weighted (multiplicative random effects)	3	0.128461	0.082717	0.120418	1.13708	0.966896	1.33721	12298	400146
Fetuin-A	Selection based on Kröger et al.	Any ischemic stroke	MR Egger	3	2.60901	2.78733	0.521029	13.5856	0.0576046	3204.05	12298	400146
Fetuin-A	Selection based on Kröger et al.	Any ischemic stroke	Weighted median	3	0.199447	0.152458	0.190802	1.22073	0.905407	1.64586	12298	400146
Fetuin-A	Selection based on Kröger et al.	Any ischemic stroke	MR Lasso	3	0.128461	0.127609	0.314089	1.13708	0.885456	1.4602	12298	400146
Fetuin-A	Selection based on Kröger et al.	Any ischemic stroke	MR contamination mixture model	3	0.212237	0.195692	0.278122	1.23644	0.842553	1.81447	12298	400146
Fetuin-A	Selection based on Kröger et al.	Diabetes mellitus type 2	Inverse variance weighted (fixed effects)	3	0.205845	0.0874746	0.0186126	1.22856	1.03499	1.45834	28333	374956
Fetuin-A	Selection based on Kröger et al.	Diabetes mellitus type 2	Inverse variance weighted (multiplicative random effects)	3	0.205845	0.0557222	<0.01	1.22856	1.10145	1.37034	28333	374956
Fetuin-A	Selection based on Kröger et al.	Diabetes mellitus type 2	MR Egger	3	0.899586	1.90732	0.719435	2.45859	0.0584979	103.331	28333	374956
Fetuin-A	Selection based on Kröger et al.	Diabetes mellitus type 2	Weighted median	3	0.175982	0.107568	0.101839	1.19242	0.965749	1.47229	28333	374956
Fetuin-A	Selection based on Kröger et al.	Diabetes mellitus type 2	MR Lasso	3	0.205845	0.0874746	0.0186126	1.22856	1.03499	1.45834	28333	374956
Fetuin-A	Selection based on Kröger et al.	Diabetes mellitus type 2	MR contamination mixture model	3	0.202587	0.0988348	0.0403887	1.22457	1.00891	1.48632	28333	374956
Fetuin-A	Selection based on Kröger et al., exposure beta from kroger et al.	Diabetes mellitus type 2	Inverse variance weighted (fixed effects)	3	0.164523	0.128032	0.198788	1.17883	0.917209	1.51508	28333	374956
Fetuin-A	Selection based on Kröger et al., exposure beta from kroger et al.	Diabetes mellitus type 2	Inverse variance weighted (multiplicative random effects)	3	0.164523	0.196225	0.401783	1.17883	0.802456	1.73174	28333	374956
Fetuin-A	Selection based on Kröger et al., exposure beta from kroger et al.	Diabetes mellitus type 2	MR Egger	3	0.932431	12.1413	0.951205	2.54068	1.18e-10	54900000000	28333	374956
Fetuin-A	Selection based on Kröger et al., exposure beta from kroger et al.	Diabetes mellitus type 2	Weighted median	3	0.209012	0.174835	0.231898	1.23246	0.874884	1.73618	28333	374956
Fetuin-A	Selection based on Kröger et al., exposure beta from kroger et al.	Diabetes mellitus type 2	MR Lasso	3	0.164523	0.196225	0.401783	1.17883	0.802456	1.73174	28333	374956
Fetuin-A	Selection based on Kröger et al., exposure beta from kroger et al.	Diabetes mellitus type 2	MR contamination mixture model	3	0.362482	0.243713	0.136928	1.43689	0.891192	2.31674	28333	374956

## Sheet: OT3
Online Table 3: Leave-one-out analyses of the Two-sample Mendelian randomization analyses investigating the genetic association of fetuin A with cardiovascular diseases and diabetes mellitus type 2. Provided are the effects sizes obtained from the leave-one-out analysis. Collumns A) and B) providing information on the excluded SNP, whereas "All" indicates the result of the exposure-outcome associ…
			Coronary artery disease						Myocardial infarction						Any stroke						Any ischemic stroke						Diabetes mellitus type 2
UNIQID	SNPID	SNP selection method	b IVW	se IVW	OR	95% CI (min)	95% CI (plus)	p IVW	b IVW	se IVW	OR	95% CI (min)	95% CI (plus)	p IVW	b IVW	se IVW	OR	95% CI (min)	95% CI (plus)	p IVW	b IVW	se IVW	OR	95% CI (min)	95% CI (plus)	p IVW	b IVW	se IVW	OR	95% CI (min)	95% CI (plus)	p IVW
10:133059199_c_t	rs11017848	Clumped on r=0.01	0.0547883	0.119893	1.05632	0.835102	1.33613	0.647688	-0.0828214	0.161819	0.920516	0.670329	1.26408	0.60878	0.045837	0.228375	1.0469	0.66913	1.63796	0.840926	0.150305	0.390961	1.16219	0.540113	2.50074	0.700644	0.163758	0.141315	1.17793	0.892955	1.55385	0.246531
3:186337713_c_t	rs4917	Clumped on r=0.01	-0.0224193	0.0848918	0.97783	0.827946	1.15485	0.791709	-0.0788251	0.115098	0.924202	0.737553	1.15808	0.493438	-0.120905	0.141303	0.886118	0.671757	1.16888	0.392193	-0.10987	0.244279	0.895951	0.555073	1.44617	0.652875	0.20154	0.0978072	1.22329	1.00989	1.48178	0.0393422
3:186444644_a_g	rs5030023	Clumped on r=0.01	0.00242246	0.07001	1.00243	0.873893	1.14986	0.972397	-0.0848003	0.0947832	0.918696	0.76294	1.10625	0.37096	-0.0394993	0.0948107	0.961271	0.798254	1.15758	0.676962	0.0205766	0.140918	1.02079	0.774434	1.34551	0.883907	0.199077	0.0812532	1.22028	1.04062	1.43094	0.0142825
All	All	Clumped on r=0.01	0.00289763	0.0696435	1.0029	0.874937	1.14958	0.966812	-0.0824597	0.094284	0.920849	0.765477	1.10776	0.381798	-0.0520647	0.106919	0.949267	0.769798	1.17058	0.626292	-0.000966295	0.178826	0.999034	0.703656	1.4184	0.995689	0.19414	0.080835	1.21427	1.03635	1.42273	0.01632
10:133059199_c_t	rs11017848	Clumped on r=0.05	0.0395076	0.0867414	1.0403	0.877652	1.23309	0.648776	-0.00845968	0.117195	0.991576	0.788075	1.24763	0.942455	-0.0406397	0.15246	0.960175	0.712154	1.29457	0.789808	0.123013	0.180751	1.1309	0.793535	1.61169	0.496144	0.142155	0.124439	1.15276	0.903259	1.47117	0.253304
3:186089709_c_t	rs4615068	Clumped on r=0.05	0.00515142	0.0611524	1.00516	0.891627	1.13316	0.932866	-0.0484763	0.082773	0.95268	0.810008	1.12048	0.558108	-0.0516829	0.0826843	0.94963	0.807555	1.1167	0.531929	0.044923	0.105407	1.04595	0.850717	1.28598	0.669974	0.172171	0.0856832	1.18788	1.00424	1.4051	0.0444961
3:186181526_a_c	rs6809265	Clumped on r=0.05	0.00667909	0.0611188	1.0067	0.893049	1.13482	0.91298	-0.0483611	0.0827269	0.95279	0.810174	1.12051	0.558825	-0.0800598	0.103438	0.923061	0.753671	1.13052	0.438939	0.0137997	0.128638	1.0139	0.787942	1.30464	0.91457	0.165377	0.0736782	1.17984	1.02119	1.36313	0.0247944
3:186230003_c_t	rs745588	Clumped on r=0.05	0.0113397	0.0614333	1.0114	0.896668	1.14082	0.853554	-0.0370226	0.0831518	0.963654	0.818731	1.13423	0.656145	-0.0798386	0.107232	0.923265	0.748253	1.13921	0.456552	0.00579645	0.126908	1.00581	0.784316	1.28986	0.96357	0.19322	0.0767956	1.21315	1.04363	1.41021	0.0118683
3:186247437_a_g	rs13073740	Clumped on r=0.05	0.00335142	0.0634225	1.00336	0.886072	1.13617	0.957857	-0.0628111	0.0858756	0.939121	0.793638	1.11127	0.464523	-0.0838683	0.111794	0.919552	0.73861	1.14482	0.453133	0.0122348	0.13705	1.01231	0.773845	1.32426	0.928865	R+A6:I7cker's Q	0.0904284	1.19779	1.00324	1.43006	0.0459589
3:186318786_a_t	rs9290835	Clumped on r=0.05	0.00406954	0.061994	1.00408	0.889195	1.1338	0.947661	-0.0536704	0.0839142	0.947744	0.804011	1.11717	0.522441	-0.0708645	0.110103	0.931588	0.750762	1.15597	0.519822	0.0258147	0.134102	1.02615	0.788972	1.33463	0.84735	0.167409	0.0870264	1.18224	0.996843	1.40211	0.0543969
3:186337713_c_t	rs4917	Clumped on r=0.05	-0.00827139	0.0703424	0.991763	0.864035	1.13837	0.906395	-0.0309087	0.095301	0.969564	0.804368	1.16869	0.745691	-0.125616	0.120027	0.881954	0.697071	1.11587	0.2953	-0.0450752	0.145991	0.955926	0.718049	1.27261	0.757509	0.176255	0.100193	1.19274	0.980078	1.45155	0.0785508
3:186339617_g_t	rs4488820	Clumped on r=0.05	0.0212164	0.0628748	1.02144	0.903013	1.15541	0.735786	-0.0207356	0.0850812	0.979478	0.829034	1.15722	0.807452	-0.0528632	0.108701	0.94851	0.766503	1.17373	0.626741	0.0150503	0.136024	1.01516	0.777589	1.32533	0.911899	0.214291	0.0745701	1.23898	1.07051	1.43397	0.00405712
3:186431432_a_g	rs11918289	Clumped on r=0.05	-0.00286496	0.0612287	0.997139	0.884376	1.12428	0.96268	-0.0566275	0.0828763	0.944946	0.80327	1.11161	0.494431	-0.0568452	0.0970015	0.94474	0.781166	1.14257	0.557859	0.0429172	0.112847	1.04385	0.836723	1.30225	0.703713	0.176147	0.0875485	1.19261	1.00456	1.41587	0.0442211
3:186451236_c_t	rs4686799	Clumped on r=0.05	0.00819484	0.0614225	1.00823	0.893872	1.13722	0.893863	-0.0604582	0.0831347	0.941333	0.799793	1.10792	0.467084	-0.0666532	0.108246	0.93552	0.75668	1.15663	0.538054	0.0188247	0.132889	1.019	0.78534	1.32219	0.887351	0.166368	0.0834929	1.18101	1.00273	1.39099	0.0463056
3:186516428_c_t	rs843991	Clumped on r=0.05	0.00732031	0.0612561	1.00735	0.893381	1.13585	0.904876	-0.0534864	0.0829138	0.947919	0.805737	1.11519	0.518872	-0.0798876	0.105894	0.92322	0.750182	1.13617	0.450602	0.0126636	0.129745	1.01274	0.785341	1.30599	0.922247	0.174371	0.0872847	1.1905	1.0033	1.41262	0.0457468
All	All	Clumped on r=0.05	0.00755695	0.0609128	1.00759	0.894194	1.13536	0.901266	-0.0457418	0.0824473	0.955289	0.812745	1.12283	0.579031	-0.0719382	0.102626	0.930588	0.761028	1.13793	0.483319	0.021532	0.125189	1.02177	0.799444	1.30591	0.863441	0.176727	0.0826486	1.19331	1.01485	1.40315	0.0324924
3:186330088_a_t	rs2248690	Selection based on Fisher et al.	0.0826748	0.07433	1.08619	0.938932	1.25654	0.266024	0.0126398	0.10036	1.01272	0.831882	1.23287	0.899776	0.051397	0.100036	1.05274	0.865305	1.28078	0.607401	0.100033	0.12781	1.10521	0.860299	1.41983	0.433822	0.159721	0.08756	1.17318	0.988173	1.39283	0.0681329
3:186335941_c_t	rs2070633	Selection based on Fisher et al.	0.0764427	0.0754084	1.07944	0.931129	1.25138	0.310718	-0.0526193	0.101735	0.948741	0.777229	1.1581	0.605003	0.0926778	0.101402	1.09711	0.899361	1.33833	0.360737	0.177278	0.129623	1.19396	0.926091	1.53932	0.171424	0.219862	0.0890074	1.2459	1.04645	1.48337	0.0135055
3:186336176_a_g	rs2070635	Selection based on Fisher et al.	0.0573827	0.074274	1.05906	0.915583	1.22502	0.439771	-0.0871469	0.100229	0.916542	0.753071	1.1155	0.384586	0.034828	0.0998129	1.03544	0.851458	1.25918	0.727139	0.128461	0.127609	1.13708	0.885456	1.4602	0.314089	0.205845	0.0874746	1.22856	1.03499	1.45834	0.0186126
3:186337713_c_t	rs4917	Selection based on Fisher et al.	0.0824213	0.0771655	1.08591	0.933492	1.26322	0.285471	-0.0136969	0.104137	0.986396	0.804282	1.20975	0.895358	0.0429655	0.103825	1.0439	0.851691	1.27949	0.679001	0.0837961	0.132672	1.08741	0.838416	1.41034	0.527646	0.204924	0.0909403	1.22743	1.02704	1.46692	0.0242344
All	All	Selection based on Fisher et al.	0.074569	0.0651836	1.07742	0.948199	1.22425	0.252631	-0.0355131	0.0879702	0.96511	0.81226	1.14672	0.686437	0.0554178	0.0876692	1.05698	0.890107	1.25514	0.527306	0.122718	0.112048	1.13057	0.907651	1.40823	0.273416	0.19727	0.0768274	1.21807	1.0478	1.41602	0.0102373
3:186330088_a_t	rs2248690	Selection based on Kröger et al.	0.0615818	0.0887663	1.06352	0.893687	1.26562	0.487838	-0.0406699	0.119858	0.960146	0.759123	1.2144	0.734371	0.0202518	0.119356	1.02046	0.807602	1.28942	0.865265	0.0986108	0.152543	1.10364	0.818425	1.48824	0.517991	0.156081	0.104428	1.16892	0.952564	1.43442	0.135011
3:186335941_c_t	rs2070633	Selection based on Kröger et al.	0.0516915	0.0906202	1.05305	0.881682	1.25773	0.568393	-0.136982	0.122222	0.871986	0.686233	1.10802	0.262388	0.078477	0.121698	1.08164	0.8521	1.37301	0.519024	0.209938	0.155654	1.2336	0.909242	1.67367	0.177419	0.242672	0.106909	1.27465	1.03368	1.57179	0.0232143
3:186337713_c_t	rs4917	Selection based on Kröger et al.	0.0587889	0.0937182	1.06055	0.882586	1.2744	0.530466	-0.0855335	0.126454	0.918022	0.716495	1.17623	0.498788	0.0043051	0.125954	1.00431	0.784614	1.28553	0.972734	0.0745326	0.161017	1.07738	0.785793	1.47717	0.643446	0.222167	0.110308	1.24878	1.00598	1.55018	0.0440031
All	All	Selection based on Kröger et al.	0.0573827	0.074274	1.05906	0.915583	1.22502	0.439771	-0.0871469	0.100229	0.916542	0.753071	1.1155	0.384586	0.034828	0.0998129	1.03544	0.851458	1.25918	0.727139	0.128461	0.127609	1.13708	0.885456	1.4602	0.314089	0.205845	0.0874746	1.22856	1.03499	1.45834	0.0186126

## Sheet: OT4
Online Table 4: Sensitivity analyses of the Two-sample Mendelian randomization analyses investigating the genetic association of fetuin A with cardiovascular diseases and diabetes mellitus type 2 . We used four methods to make a selection of Fetuin A associated genetic variants. For the main analysis, we clumped SNPs at P<5 x 10-8 discovered by Jensen et al and Fisher et al at r=0.01 to gain a se…
Exposure	SNP selection method	Outcome	I2	I2 95% CI min	I2 95% CI max	Cochran's Q	df Cochran's Q	Pvalue Cochran's Q	Rücker's Q	df Rücker's Q	Pvalue Rücker's Q	Q-Q'	df Q-Q'	Pvalue Q-Q'	MR-Egger intercept	se MR-Egger intercept	P MR-Egger intercept	I2GX
Fetuin-A	Clumped on r=0.01	Coronary artery disease	0	0	0	0.282823	2	0.868132	0.152093	1	0.696543	0.13073	1	0.717676	0.00300562	0.00831277	0.77913	0.997925
Fetuin-A	Clumped on r=0.01	Myocardial infarction	0	0	0	0.0594726	2	0.970701	0.0292598	1	0.864181	0.0302128	1	0.862008	0.00195177	0.0112288	0.890439	0.997925
Fetuin-A	Clumped on r=0.01	Any stroke	0.221896	0	0.919062	2.57035	2	0.276602	2.32035	1	0.127692	0.250004	1	0.617072	-0.00562246	0.0171289	0.798088	0.997935
Fetuin-A	Clumped on r=0.01	Any ischemic stroke	0.547345	0	0.870599	4.41838	2	0.10979	3.87729	1	0.0489435	0.541085	1	0.461983	-0.0105833	0.0283303	0.7724	0.997937
Fetuin-A	Clumped on r=0.01	Diabetes mellitus type 2	0	0	0	0.390712	2	0.822542	0.0424023	1	0.836855	0.34831	1	0.555071	-0.00573596	0.00971903	0.660576	0.997915
Fetuin-A	Clumped on r=0.05	Coronary artery disease	0	0	0	4.38725	10	0.928192	3.57088	9	0.937324	0.816369	1	0.366244	0.00348814	0.00386056	0.389787	0.993799
Fetuin-A	Clumped on r=0.05	Myocardial infarction	0	0	0	7.43555	10	0.683786	5.18358	9	0.81802	2.25197	1	0.133445	0.00783642	0.005222	0.167684	0.993799
Fetuin-A	Clumped on r=0.05	Any stroke	0.356091	0	0.683591	15.5301	10	0.113896	15.1415	9	0.0871206	0.388597	1	0.533038	-0.00323824	0.00673788	0.642266	0.993799
Fetuin-A	Clumped on r=0.05	Any ischemic stroke	0.29677	0	0.653722	14.2201	10	0.163186	14.1585	9	0.116798	0.0616275	1	0.803942	-0.0016458	0.00831528	0.847502	0.993801
Fetuin-A	Clumped on r=0.05	Diabetes mellitus type 2	0.263699	0	0.635626	13.5814	10	0.192955	12.7829	9	0.172676	0.798465	1	0.371553	0.00404277	0.00539194	0.472531	0.993792
Fetuin-A	Selection based on Fisher et al.	Coronary artery disease	0	0	0	0.246669	3	0.969725	0.0670384	2	0.967036	0.179631	1	0.671691	0.0283262	0.066834	0.712923	0.999219
Fetuin-A	Selection based on Fisher et al.	Myocardial infarction	0	0	0	1.84689	3	0.604784	0.480996	2	0.786236	1.3659	1	0.242518	0.10543	0.0902103	0.362972	0.999218
Fetuin-A	Selection based on Fisher et al.	Any stroke	0	0	0	0.584401	3	0.899994	0.577563	2	0.749176	0.00683872	1	0.934093	-0.00743882	0.0899532	0.941624	0.999218
Fetuin-A	Selection based on Fisher et al.	Any ischemic stroke	0	0	0	0.84919	3	0.837669	0.41696	2	0.811817	0.432231	1	0.510896	-0.0755644	0.114937	0.578444	0.999218
Fetuin-A	Selection based on Fisher et al.	Diabetes mellitus type 2	0	0	0	0.853596	3	0.836609	0.698046	2	0.705377	0.15555	1	0.693287	-0.0310978	0.0788489	0.731369	0.99922
Fetuin-A	Selection based on Kröger et al.	Coronary artery disease	0	0	0	0.0136772	2	0.993185	0.00525608	1	0.942205	0.00842114	1	0.926883	0.0093196	0.101557	0.941743	0.999427
Fetuin-A	Selection based on Kröger et al.	Myocardial infarction	0	0	0	0.691303	2	0.707759	0.393387	1	0.530525	0.297917	1	0.585191	0.0748552	0.137143	0.681928	0.999426
Fetuin-A	Selection based on Kröger et al.	Any stroke	0	0	0	0.398196	2	0.819469	0.0155399	1	0.900793	0.382656	1	0.536185	-0.0844883	0.136582	0.647327	0.999426
Fetuin-A	Selection based on Kröger et al.	Any ischemic stroke	0	0	0	0.840345	2	0.656933	0.0466923	1	0.828922	0.793653	1	0.372998	-0.155489	0.174536	0.536701	0.999427
Fetuin-A	Selection based on Kröger et al.	Diabetes mellitus type 2	0	0	0	0.811564	2	0.666456	0.678989	1	0.409935	0.132575	1	0.715777	-0.0434764	0.119405	0.7777	0.999428
Fetuin-A	Selection based on Kröger et al., exposure beta from kroger et al.	Diabetes mellitus type 2	0.574274	0	0.878688	4.69786	2	0.0954713	4.67913	1	0.0305312	0.0187274	1	0.891151	-0.0328537	0.519311	0.959778	0.997212

## Sheet: OT5
Online Table 5: Two-way interaction between fetuin-A and type 2 diabetes on cardiovascular outcomes. The genetic risk scores were constructed for a) the genetic variants clumped at R2 <0.01, b) all genetic variants clumped at R2 <0.05, and c) the genetic variants as used in the study of Fisher et al and d) the genetic variants used in the study from Kroger et al.. The genetic risk scores were con…
outcome	GRS	b	se	OR	95% CI (min)	95% CI (plus)	pval	Noutcome	Ncontrol	P for interaction
Coronary artery disease	Clumped on r=0.01									0.0340511
Individuals with DM2 before cardiovascular disease onset		0.463793	0.230032	1.59009	1.01301	2.49592	0.043779	3654	19919
Individuals without DM2 before cardiovascular disease onset		-0.03326	0.073865	0.967289	0.836914	1.11797	0.652532	35841	343875
Coronary artery disease	Clumped on r=0.05									0.105443
Individuals with DM2 before cardiovascular disease onset		0.292617	0.187322	1.33993	0.928177	1.93434	0.118262	3654	19919
Individuals without DM2 before cardiovascular disease onset		-0.01255	0.058674	0.987525	0.880245	1.10788	0.830583	35841	343875
Coronary artery disease	Selection based on Fisher et al.									0.502213
Individuals with DM2 before cardiovascular disease onset		0.114642	0.130258	1.12147	0.868781	1.44766	0.378799	3654	19919
Individuals without DM2 before cardiovascular disease onset		0.025031	0.039965	1.02535	0.948095	1.10889	0.531104	35841	343875
Coronary artery disease	Selection based on Kröger et al.									0.430427
Individuals with DM2 before cardiovascular disease onset		0.159368	0.168871	1.17277	0.842299	1.6329	0.345311	3654	19919
Individuals without DM2 before cardiovascular disease onset		0.020801	0.051691	1.02102	0.922642	1.12989	0.68738	35841	343875
Myocardial infarction	Clumped on r=0.01									0.26865
Individuals with DM2 before cardiovascular disease onset		0.437441	0.399929	1.54874	0.707215	3.3916	0.274044	1008	26194
Individuals without DM2 before cardiovascular disease onset		0.014808	0.126385	1.01492	0.792227	1.30021	0.906732	10741	365346
Myocardial infarction	Clumped on r=0.05									0.313894
Individuals with DM2 before cardiovascular disease onset		0.305702	0.325351	1.35758	0.717498	2.56867	0.347419	1008	26194
Individuals without DM2 before cardiovascular disease onset		0.046272	0.100272	1.04736	0.860483	1.27482	0.644467	10741	365346
Myocardial infarction	Selection based on Fisher et al.									0.983687
Individuals with DM2 before cardiovascular disease onset		0.195131	0.228092	1.21547	0.7773	1.90064	0.392279	1008	26194
Individuals without DM2 before cardiovascular disease onset		0.046839	0.068435	1.04795	0.916407	1.19838	0.493703	10741	365346
Myocardial infarction	Selection based on Kröger et al.									0.866206
Individuals with DM2 before cardiovascular disease onset		0.357864	0.296024	1.43027	0.80064	2.55505	0.226701	1008	26194
Individuals without DM2 before cardiovascular disease onset		0.054324	0.088485	1.05583	0.887714	1.25578	0.539255	10741	365346
Any stroke	Clumped on r=0.01									0.777817
Individuals with DM2 before cardiovascular disease onset		0.074578	0.327616	1.07743	0.566912	2.04768	0.819928	1618	24905
Individuals without DM2 before cardiovascular disease onset		-0.02478	0.09893	0.97552	0.803574	1.18426	0.802182	18099	358667
Any stroke	Clumped on r=0.05									0.868303
Individuals with DM2 before cardiovascular disease onset		-0.07497	0.265063	0.927769	0.551841	1.55979	0.777295	1618	24905
Individuals without DM2 before cardiovascular disease onset		-0.02266	0.078528	0.977597	0.838137	1.14026	0.772942	18099	358667
Any stroke	Selection based on Fisher et al.									0.502437
Individuals with DM2 before cardiovascular disease onset		-0.10088	0.181731	0.904045	0.633137	1.29087	0.578835	1618	24905
Individuals without DM2 before cardiovascular disease onset		0.034495	0.053455	1.0351	0.932137	1.14943	0.518721	18099	358667
Any stroke	Selection based on Kröger et al.									0.647588
Individuals with DM2 before cardiovascular disease onset		-0.08032	0.235069	0.922824	0.582135	1.4629	0.732595	1618	24905
Individuals without DM2 before cardiovascular disease onset		0.02977	0.069083	1.03022	0.899755	1.1796	0.666523	18099	358667
Any ischemic stroke	Clumped on r=0.01									0.312397
Individuals with DM2 before cardiovascular disease onset		0.233301	0.276798	1.26276	0.734017	2.17239	0.399309	2346	23844
Individuals without DM2 before cardiovascular disease onset		-0.09659	0.101916	0.907929	0.743531	1.10867	0.343262	17364	359735
Any ischemic stroke	Clumped on r=0.05									0.460806
Individuals with DM2 before cardiovascular disease onset		0.187322	0.224365	1.20602	0.776908	1.87213	0.403774	2346	23844
Individuals without DM2 before cardiovascular disease onset		-0.04914	0.080783	0.952048	0.812635	1.11538	0.542995	17364	359735
Any ischemic stroke	Selection based on Fisher et al.									0.666321
Individuals with DM2 before cardiovascular disease onset		-0.00545	0.155285	0.994564	0.733587	1.34838	0.972	2346	23844
Individuals without DM2 before cardiovascular disease onset		-0.00119	0.054913	0.998812	0.896895	1.11231	0.982736	17364	359735
Any ischemic stroke	Selection based on Kröger et al.									0.404155
Individuals with DM2 before cardiovascular disease onset		0.002764	0.201281	1.00277	0.675876	1.48776	0.989043	2346	23844
Individuals without DM2 before cardiovascular disease onset		-0.02931	0.070991	0.971119	0.844975	1.11609	0.67974	17364	359735

## Sheet: OT6
Online Table 6: Two-way interaction between fetuin-A and cardiovascular risk factors (age, sex, BMI, hypertension, hyperlypedimia) on healt outcomes (coronary artery disease, myocardial infarction, any stroke, any ischemisc stroke). The genetic risk scores were constructed for a) the genetic variants clumped at R2 <0.01, b) all genetic variants clumped at R2 <0.05, c) the genetic variants as used…
outcome	Interactor	Exposure	Covariates	beta	se	OR	minus	plus	p	Noutcome	Ncontrol	P for interaction
Coronary artery disease	Age	Clumped on r=0.01	Sex									0.923719
	High			0.00722132	0.0844177	1.00725	0.853647	1.18849	0.93183	28256	149932
	Low			0.00944045	0.115605	1.00949	0.804813	1.26621	0.934916	13294	220962
Myocardial infarction	Age	Clumped on r=0.01	Sex									0.838932
	High			-0.0572936	0.114119	0.944317	0.755053	1.18102	0.615632	14007	164181
	Low			-0.118147	0.159109	0.888565	0.650508	1.21374	0.457752	6857	227399
Any stroke	Age	Clumped on r=0.01	Sex									0.322363
	High			-0.117919	0.113307	0.888768	0.711769	1.10978	0.298012	14040	164148
	Low			0.0956694	0.160075	1.1004	0.804062	1.50594	0.550072	6592	227664
Any ischemic stroke	Age	Clumped on r=0.01	Sex									0.469477
	High			-0.062911	0.141422	0.939027	0.7117	1.23897	0.656432	8663	169525
	Low			0.159703	0.213208	1.17316	0.772452	1.78174	0.45383	3635	230621
Type 2 diabetes	Age	Clumped on r=0.01	Sex									0.585753
	High			0.20212	0.103958	1.22399	0.998364	1.50062	0.0518658	16916	156824
	Low			0.148988	0.12421	1.16066	0.90986	1.48059	0.230341	11417	218132
Coronary artery disease	Age	Clumped on r=0.05	Sex									0.999193
	High			0.01	0.0671422	1.00499	0.881065	1.14634	0.940937	28256	149932
	Low			0.00866566	0.0922545	1.0087	0.84185	1.20863	0.925163	13294	220962
Myocardial infarction	Age	Clumped on r=0.05	Sex									0.886866
	High			-0.0381174	0.0906421	0.9626	0.805916	1.14975	0.6741	14007	164181
	Low			-0.0332056	0.126404	0.96734	0.755061	1.2393	0.792786	6857	227399
Any stroke	Age	Clumped on r=0.05	Sex									0.0712545
	High			-0.154302	0.0899917	0.857013	0.718431	1.02233	0.0864136	14040	164148
	Low			0.132401	0.127413	1.14157	0.889292	1.4654	0.298737	6592	227664
Any ischemic stroke	Age	Clumped on r=0.05	Sex									0.273315
	High			-0.0582252	0.112249	0.943437	0.75712	1.17561	0.60396	8663	169525
	Low			0.184484	0.169937	1.2026	0.861921	1.67793	0.277654	3635	230621
Type 2 diabetes	Age	Clumped on r=0.05	Sex									0.636718
	High			0.167248	0.0830828	1.18205	1.00442	1.39109	0.0441119	16916	156824
	Low			0.103235	0.0997856	1.10875	0.911791	1.34826	0.300869	11417	218132
Coronary artery disease	Age	Selection based on Fisher et al.	Sex									0.690132
	High			0.0142245	0.0458197	1.01433	0.927204	1.10963	0.756223	28256	149932
	Low			0.0419427	0.0629696	1.04283	0.921753	1.17982	0.505361	13294	220962
Myocardial infarction	Age	Selection based on Fisher et al.	Sex									0.468257
	High			-0.0328002	0.0617217	0.967732	0.857465	1.09218	0.595127	14007	164181
	Low			0.0296428	0.0861959	1.03009	0.869966	1.21968	0.730921	6857	227399
Any stroke	Age	Selection based on Fisher et al.	Sex									0.0572778
	High			-0.049139	0.0610251	0.952049	0.844722	1.07301	0.420689	14040	164148
	Low			0.152268	0.087487	1.16447	0.980976	1.38229	0.0817783	6592	227664
Any ischemic stroke	Age	Selection based on Fisher et al.	Sex									0.168255
	High			-0.0212794	0.0764088	0.978945	0.842787	1.1371	0.780634	8663	169525
	Low			0.17984	0.116971	1.19703	0.951778	1.50547	0.124177	3635	230621
Type 2 diabetes	Age	Selection based on Fisher et al.	Sex									0.292445
	High			0.1128	0.0572652	1.11941	1.00056	1.25237	0.048864	16916	156824
	Low			-0.0051013	0.0689792	0.994912	0.869097	1.13894	0.941047	11417	218132
Coronary artery disease	Age	Selection based on Kröger et al.	Sex									0.653794
	High			0.00574938	0.0592619	1.00577	0.895472	1.12964	0.922713	28256	149932
	Low			0.056374	0.0815164	1.05799	0.901768	1.24128	0.48921	13294	220962
Myocardial infarction	Age	Selection based on Kröger et al.	Sex									0.334124
	High			-0.0766774	0.0797718	0.926189	0.79213	1.08294	0.336447	14007	164181
	Low			0.040679	0.111603	1.04152	0.836889	1.29618	0.715488	6857	227399
Any stroke	Age	Selection based on Kröger et al.	Sex									0.057941
	High			-0.0755194	0.0788446	0.927262	0.79449	1.08222	0.338151	14040	164148
	Low			0.193909	0.113177	1.21399	0.972468	1.51549	0.086653	6592	227664
Any ischemic stroke	Age	Selection based on Kröger et al.	Sex									0.144634
	High			-0.0326671	0.0987577	0.967861	0.797533	1.17457	0.740811	8663	169525
	Low			0.250376	0.151457	1.28451	0.954584	1.72846	0.0983074	3635	230621
Type 2 diabetes	Age	Selection based on Kröger et al.	Sex									0.19411
	High			0.146786	0.0741022	1.15811	1.00155	1.33914	0.0476066	16916	156824
	Low			0.01	0.0890777	1.00063	0.840328	1.19151	0.994365	11417	218132
Coronary artery disease	Sex	Clumped on r=0.01	Age									0.190044
	Male			0.0683731	0.0838823	1.07076	0.908431	1.26211	0.415011	28856	161307
	Female			-0.117368	0.1196	0.889258	0.703433	1.12417	0.326425	12694	209587
Myocardial infarction	Sex	Clumped on r=0.01	Age									0.00853478
	Male			0.0624117	0.108134	1.0644	0.861112	1.31568	0.563824	15520	174643
	Female			-0.476481	0.183159	0.620965	0.43367	0.889149	0.0092826	5344	216937
Any stroke	Sex	Clumped on r=0.01	Age									0.0832959
	Male			0.104169	0.122497	1.10979	0.872907	1.41095	0.395117	11806	178357
	Female			-0.241775	0.142114	0.785233	0.594332	1.03745	0.088891	8826	213455
Any ischemic stroke	Sex	Clumped on r=0.01	Age									0.338704
	Male			0.116696	0.152849	1.12378	0.832862	1.51631	0.445183	7317	182846
	Female			-0.153817	0.186039	0.857429	0.59544	1.23469	0.408353	4981	217300
Type 2 diabetes	Sex	Clumped on r=0.01	Age									0.321863
	Male			0.15252	0.10377	1.16477	0.950402	1.42748	0.14162	17158	167982
	Female			0.228509	0.125389	1.25672	0.982895	1.60684	0.0683935	11175	206974
Coronary artery disease	Sex	Clumped on r=0.05	Age									0.172051
	Male			0.0479735	0.0669327	1.04914	0.920154	1.19621	0.473533	28856	161307
	Female			-0.0747411	0.0948067	0.927984	0.770618	1.11748	0.43049	12694	209587
Myocardial infarction	Sex	Clumped on r=0.05	Age									0.0176141
	Male			0.0580052	0.0862981	1.05972	0.894814	1.25502	0.501489	15520	174643
	Female			-0.293941	0.143533	0.74532	0.562555	0.987463	0.0405697	5344	216937
Any stroke	Sex	Clumped on r=0.05	Age									0.277492
	Male			0.0178328	0.0979167	1.01799	0.840226	1.23337	0.855487	11806	178357
	Female			-0.15272	0.112111	0.85837	0.68904	1.06931	0.173127	8826	213455
Any ischemic stroke	Sex	Clumped on r=0.05	Age									0.894207
	Male			0.0369129	0.122194	1.0376	0.816615	1.31839	0.762587	7317	182846
	Female			-0.00699984	0.146636	0.993025	0.744974	1.32367	0.961926	4981	217300
Type 2 diabetes	Sex	Clumped on r=0.05	Age									0.379737
	Male			0.103042	0.0831335	1.10854	0.941859	1.30471	0.215171	17158	167982
	Female			0.204783	0.100434	1.22726	1.00796	1.49426	0.0414509	11175	206974
Coronary artery disease	Sex	Selection based on Fisher et al.	Age									0.970606
	Male			0.0103616	0.0456429	1.01042	0.923949	1.10497	0.820412	28856	161307
	Female			0.0536625	0.0646934	1.05513	0.929474	1.19777	0.406828	12694	209587
Myocardial infarction	Sex	Selection based on Fisher et al.	Age									0.65523
	Male			-0.011539	0.0588948	0.988527	0.880758	1.10948	0.844669	15520	174643
	Female			-0.0105782	0.0969934	0.989478	0.81817	1.19665	0.913154	5344	216937
Any stroke	Sex	Selection based on Fisher et al.	Age									0.475264
	Male			0.0443325	0.0667063	1.04533	0.917216	1.19134	0.506311	11806	178357
	Female			-0.0153089	0.0761695	0.984808	0.848232	1.14337	0.84071	8826	213455
Any ischemic stroke	Sex	Selection based on Fisher et al.	Age									0.887517
	Male			0.0305582	0.0832866	1.03103	0.875742	1.21385	0.713691	7317	182846
	Female			0.0557515	0.100355	1.05733	0.868537	1.28717	0.578525	4981	217300
Type 2 diabetes	Sex	Selection based on Fisher et al.	Age									0.626815
	Male			0.0709064	0.0571563	1.07348	0.959714	1.20073	0.214765	17158	167982
	Female			0.0567764	0.0697079	1.05842	0.923254	1.21337	0.415364	11175	206974
Coronary artery disease	Sex	Selection based on Kröger et al.	Age									0.98913
	Male			0.0148117	0.0590761	1.01492	0.903953	1.13951	0.802029	28856	161307
	Female			0.0444129	0.0836041	1.04541	0.887407	1.23155	0.59526	12694	209587
Myocardial infarction	Sex	Selection based on Kröger et al.	Age									0.752931
	Male			-0.0347687	0.0761979	0.965829	0.831839	1.1214	0.648178	15520	174643
	Female			-0.0404841	0.125251	0.960324	0.75128	1.22754	0.746526	5344	216937
Any stroke	Sex	Selection based on Kröger et al.	Age									0.431507
	Male			0.0579972	0.0862904	1.05971	0.894821	1.25499	0.50151	11806	178357
	Female			-0.0400357	0.0983295	0.960755	0.792343	1.16496	0.683891	8826	213455
Any ischemic stroke	Sex	Selection based on Kröger et al.	Age									0.800246
	Male			0.0410779	0.107732	1.04193	0.8436	1.2869	0.702984	7317	182846
	Female			0.0759051	0.129713	1.07886	0.836664	1.39117	0.558428	4981	217300
Type 2 diabetes	Sex	Selection based on Kröger et al.	Age									0.90429
	Male			0.089706	0.073956	1.09385	0.946251	1.26448	0.225144	17158	167982
	Female			0.0850539	0.0900135	1.08878	0.912678	1.29885	0.344709	11175	206974
Coronary artery disease	BMI	Clumped on r=0.01	AgeSex									0.621061
	High			-0.0483343	0.119399	0.952815	0.754005	1.20405	0.685614	14674	84994
	Low			0.0301645	0.0848099	1.03062	0.872788	1.217	0.722086	26632	284632
Myocardial infarction	BMI	Clumped on r=0.01	AgeSex									0.492189
	High			-0.17232	0.158888	0.84171	0.616473	1.14924	0.278126	7481	92187
	Low			-0.0328064	0.115838	0.967726	0.771168	1.21438	0.777016	13250	298014
Any stroke	BMI	Clumped on r=0.01	AgeSex									0.607824
	High			-0.00852772	0.167279	0.991509	0.714342	1.37622	0.959342	6396	93272
	Low			-0.0569607	0.112169	0.944631	0.758197	1.17691	0.611586	14059	297205
Any ischemic stroke	BMI	Clumped on r=0.01	AgeSex									0.592801
	High			0.0593456	0.210982	1.06114	0.701749	1.60459	0.778494	3851	95817
	Low			-0.016267	0.143309	0.983865	0.742931	1.30293	0.909626	8351	302913
Type 2 diabetes	BMI	Clumped on r=0.01	AgeSex									0.422434
	High			0.189839	0.113498	1.20905	0.967909	1.51028	0.0944028	15651	79945
	Low			0.157516	0.119341	1.1706	0.926452	1.47909	0.186876	12457	293803
Coronary artery disease	BMI	Clumped on r=0.05	AgeSex									0.813393
	High			-0.0286272	0.0950319	0.971779	0.80663	1.17074	0.763234	14674	84994
	Low			0.0202635	0.0675861	1.02047	0.893861	1.16501	0.764316	26632	284632
Myocardial infarction	BMI	Clumped on r=0.05	AgeSex									0.651512
	High			-0.0954812	0.125933	0.908935	0.710128	1.1634	0.448337	7481	92187
	Low			-0.0100347	0.0921894	0.990015	0.826359	1.18608	0.913322	13250	298014
Any stroke	BMI	Clumped on r=0.05	AgeSex									0.64515
	High			-0.0458954	0.133377	0.955142	0.735419	1.24051	0.73077	6396	93272
	Low			-0.0648076	0.0891016	0.937248	0.787063	1.11609	0.467015	14059	297205
Any ischemic stroke	BMI	Clumped on r=0.05	AgeSex									0.706915
	High			0.0306951	0.168301	1.03117	0.74143	1.43414	0.855283	3851	95817
	Low			0.00564125	0.113808	1.00566	0.80459	1.25697	0.960467	8351	302913
Type 2 diabetes	BMI	Clumped on r=0.05	AgeSex									0.892891
	High			0.146213	0.0907477	1.15744	0.968843	1.38276	0.107136	15651	79945
	Low			0.104727	0.0958848	1.11041	0.920161	1.33999	0.274737	12457	293803
Coronary artery disease	BMI	Selection based on Fisher et al.	AgeSex									0.954791
	High			0.00985507	0.0649752	1.0099	0.889144	1.14706	0.879444	14674	84994
	Low			0.026242	0.046075	1.02659	0.937944	1.12361	0.568984	26632	284632
Myocardial infarction	BMI	Selection based on Fisher et al.	AgeSex									0.797654
	High			-0.0387925	0.0857749	0.96195	0.813092	1.13806	0.651082	7481	92187
	Low			0.01	0.0627874	1.00192	0.885901	1.13312	0.975686	13250	298014
Any stroke	BMI	Selection based on Fisher et al.	AgeSex									0.317551
	High			0.0611873	0.0912934	1.0631	0.88892	1.2714	0.502713	6396	93272
	Low			-0.00604775	0.060494	0.99397	0.882836	1.1191	0.920366	14059	297205
Any ischemic stroke	BMI	Selection based on Fisher et al.	AgeSex									0.130843
	High			0.167582	0.115743	1.18244	0.942449	1.48355	0.147649	3851	95817
	Low			-0.0256806	0.0774394	0.974646	0.837393	1.1344	0.740174	8351	302913
Type 2 diabetes	BMI	Selection based on Fisher et al.	AgeSex									0.805777
	High			0.0409785	0.0626656	1.04183	0.921414	1.17798	0.513161	15651	79945
	Low			0.0640002	0.0660857	1.06609	0.936573	1.21352	0.332823	12457	293803
Coronary artery disease	BMI	Selection based on Kröger et al.	AgeSex									0.852603
	High			0.0128121	0.0839996	1.01289	0.859137	1.19417	0.878772	14674	84994
	Low			0.0229245	0.0596237	1.02319	0.910339	1.15003	0.700618	26632	284632
Myocardial infarction	BMI	Selection based on Kröger et al.	AgeSex									0.998566
	High			-0.0471764	0.110905	0.953919	0.767551	1.18554	0.670563	7481	92187
	Low			-0.0315902	0.0812028	0.968904	0.826341	1.13606	0.697255	13250	298014
Any stroke	BMI	Selection based on Kröger et al.	AgeSex									0.392768
	High			0.0624489	0.117922	1.06444	0.844781	1.34122	0.596404	6396	93272
	Low			-0.0113866	0.078204	0.988678	0.848177	1.15245	0.884237	14059	297205
Any ischemic stroke	BMI	Selection based on Kröger et al.	AgeSex									0.176279
	High			0.196862	0.149662	1.21758	0.908031	1.63264	0.188384	3851	95817
	Low			-0.0201953	0.100135	0.980007	0.805365	1.19252	0.840166	8351	302913
Type 2 diabetes	BMI	Selection based on Kröger et al.	AgeSex									0.378601
	High			0.0582299	0.0809066	1.05996	0.904523	1.2421	0.471699	15651	79945
	Low			0.0924719	0.0855347	1.09688	0.92758	1.29709	0.279651	12457	293803
Coronary artery disease	Hypertension	Clumped on r=0.01	AgeSex									0.541605
	High			0.0229102	0.101208	1.02317	0.839073	1.24767	0.820915	19072	129389
	Low			-0.0168323	0.0936918	0.983309	0.818348	1.18152	0.857423	22409	241105
Myocardial infarction	Hypertension	Clumped on r=0.01	AgeSex									0.835582
	High			-0.0991193	0.138672	0.905635	0.690102	1.18848	0.474747	9335	139126
	Low			-0.0711897	0.125962	0.931285	0.727548	1.19208	0.571959	11501	252013
Any stroke	Hypertension	Clumped on r=0.01	AgeSex									0.374312
	High			0.0102822	0.13584	1.01034	0.77417	1.31854	0.939663	9591	138870
	Low			-0.0966591	0.12719	0.907865	0.707547	1.1649	0.447279	11004	252510
Any ischemic stroke	Hypertension	Clumped on r=0.01	AgeSex									0.288839
	High			0.126635	0.168517	1.135	0.815742	1.57921	0.45237	5965	142496
	Low			-0.1034	0.165785	0.901766	0.651591	1.24799	0.532824	6311	257203
Type 2 diabetes	Hypertension	Clumped on r=0.01	AgeSex									0.693576
	High			0.155775	0.117405	1.16856	0.928357	1.47092	0.184568	13170	131519
	Low			0.186393	0.109611	1.2049	0.971956	1.49366	0.0890382	15084	243079
Coronary artery disease	Hypertension	Clumped on r=0.05	AgeSex									0.584351
	High			0.0149652	0.0808119	1.01508	0.866385	1.18929	0.853084	19072	129389
	Low			-0.00871234	0.0744329	0.991326	0.856757	1.14703	0.906821	22409	241105
Myocardial infarction	Hypertension	Clumped on r=0.05	AgeSex									0.930845
	High			-0.0643821	0.110431	0.937647	0.755158	1.16423	0.55989	9335	139126
	Low			-0.0217247	0.0998527	0.97851	0.804579	1.19004	0.827766	11501	252013
Any stroke	Hypertension	Clumped on r=0.05	AgeSex									0.870707
	High			-0.0639232	0.108581	0.938077	0.75825	1.16055	0.556053	9591	138870
	Low			-0.0502985	0.100627	0.950946	0.780728	1.15827	0.617181	11004	252510
Any ischemic stroke	Hypertension	Clumped on r=0.05	AgeSex									0.322378
	High			0.10832	0.134725	1.1144	0.855781	1.45119	0.42139	5965	142496
	Low			-0.0583015	0.131088	0.943365	0.729618	1.21973	0.656499	6311	257203
Type 2 diabetes	Hypertension	Clumped on r=0.05	AgeSex									0.674722
	High			0.108817	0.0941599	1.11496	0.927061	1.34094	0.24782	13170	131519
	Low			0.155405	0.087702	1.16813	0.983644	1.38722	0.0763999	15084	243079
Coronary artery disease	Hypertension	Selection based on Fisher et al.	AgeSex									0.737701
	High			0.016068	0.0551022	1.0162	0.912167	1.13209	0.770589	19072	129389
	Low			0.0283515	0.050783	1.02876	0.931291	1.13642	0.576648	22409	241105
Myocardial infarction	Hypertension	Selection based on Fisher et al.	AgeSex									0.779278
	High			-0.0536322	0.0750135	0.947781	0.818192	1.09789	0.474629	9335	139126
	Low			0.0220186	0.0681209	1.02226	0.894493	1.16828	0.746522	11501	252013
Any stroke	Hypertension	Selection based on Fisher et al.	AgeSex									0.877742
	High			0.00949692	0.0738522	1.00954	0.873495	1.16678	0.897679	9591	138870
	Low			0.024717	0.0685114	1.02502	0.896224	1.17234	0.71827	11004	252510
Any ischemic stroke	Hypertension	Selection based on Fisher et al.	AgeSex									0.591816
	High			0.0596433	0.0922455	1.06146	0.885894	1.27181	0.51791	5965	142496
	Low			0.0215443	0.0892643	1.02178	0.857775	1.21714	0.80928	6311	257203
Type 2 diabetes	Hypertension	Selection based on Fisher et al.	AgeSex									0.886261
	High			0.0499958	0.064817	1.05127	0.925848	1.19368	0.440507	13170	131519
	Low			0.0697027	0.0605949	1.07219	0.952121	1.2074	0.250018	15084	243079
Coronary artery disease	Hypertension	Selection based on Kröger et al.	AgeSex									0.978658
	High			-0.01	0.0712633	0.995516	0.865741	1.14475	0.94972	19072	129389
	Low			0.0455432	0.0657158	1.0466	0.920112	1.19047	0.488289	22409	241105
Myocardial infarction	Hypertension	Selection based on Kröger et al.	AgeSex									0.535798
	High			-0.117112	0.0969303	0.889486	0.735581	1.07559	0.226968	9335	139126
	Low			0.0281148	0.0881465	1.02851	0.865323	1.22248	0.749761	11501	252013
Any stroke	Hypertension	Selection based on Kröger et al.	AgeSex									0.875611
	High			-0.0185677	0.0954069	0.981604	0.814187	1.18345	0.845693	9591	138870
	Low			0.0433597	0.0885864	1.04431	0.877859	1.24233	0.624515	11004	252510
Any ischemic stroke	Hypertension	Selection based on Kröger et al.	AgeSex									0.820538
	High			0.0563292	0.119282	1.05795	0.837391	1.33659	0.636759	5965	142496
	Low			0.053592	0.115442	1.05505	0.841412	1.32294	0.64248	6311	257203
Type 2 diabetes	Hypertension	Selection based on Kröger et al.	AgeSex									0.7239
	High			0.0651769	0.0837872	1.06735	0.905701	1.25784	0.436636	13170	131519
	Low			0.0959919	0.0783475	1.10075	0.944057	1.28345	0.220497	15084	243079
Coronary artery disease	Hyperlipidemia	Clumped on r=0.01	AgeSex									0.497708
	High			0.0476505	0.102879	1.0488	0.857279	1.28312	0.643241	23183	54818
	Low			-0.0769697	0.0999277	0.925918	0.761224	1.12624	0.441149	18084	314510
Myocardial infarction	Hyperlipidemia	Clumped on r=0.01	AgeSex									0.708654
	High			-0.131448	0.126871	0.876825	0.683783	1.12437	0.300168	12673	65328
	Low			-0.0944633	0.146563	0.909861	0.682681	1.21264	0.519237	8016	324578
Any stroke	Hyperlipidemia	Clumped on r=0.01	AgeSex									0.558339
	High			0.0197738	0.139137	1.01997	0.776519	1.33975	0.886987	9747	68254
	Low			-0.126568	0.127692	0.881114	0.686023	1.13169	0.32159	10693	321901
Any ischemic stroke	Hyperlipidemia	Clumped on r=0.01	AgeSex									0.253819
	High			0.153522	0.172488	1.16593	0.831474	1.63493	0.373443	5896	72105
	Low			-0.16428	0.165625	0.848504	0.613297	1.17392	0.321256	6272	326322
Type 2 diabetes	Hyperlipidemia	Clumped on r=0.01	AgeSex									0.273692
	High			0.263658	0.113659	1.30168	1.04173	1.6265	0.0203554	16641	55871
	Low			0.0481182	0.122991	1.04929	0.824528	1.33533	0.695625	11499	317523
Coronary artery disease	Hyperlipidemia	Clumped on r=0.05	AgeSex									0.418181
	High			0.0462814	0.0821527	1.04737	0.8916	1.23035	0.573191	23183	54818
	Low			-0.0481095	0.0792869	0.953029	0.815861	1.11326	0.543999	18084	314510
Myocardial infarction	Hyperlipidemia	Clumped on r=0.05	AgeSex									0.690754
	High			-0.0705822	0.101019	0.931851	0.764465	1.13589	0.484737	12673	65328
	Low			-0.0270519	0.116075	0.973311	0.775258	1.22196	0.815718	8016	324578
Any stroke	Hyperlipidemia	Clumped on r=0.05	AgeSex									0.237206
	High			0.0395485	0.110854	1.04034	0.837172	1.29282	0.721271	9747	68254
	Low			-0.148578	0.101295	0.861933	0.706723	1.05123	0.142436	10693	321901
Any ischemic stroke	Hyperlipidemia	Clumped on r=0.05	AgeSex									0.106792
	High			0.185062	0.137637	1.20329	0.918783	1.57591	0.178764	5896	72105
	Low			-0.142053	0.13107	0.867575	0.671024	1.1217	0.278454	6272	326322
Type 2 diabetes	Hyperlipidemia	Clumped on r=0.05	AgeSex									0.348905
	High			0.193118	0.0911133	1.21303	1.01464	1.4502	0.0340456	16641	55871
	Low			0.0611204	0.0981526	1.06303	0.876991	1.28853	0.533477	11499	317523
Coronary artery disease	Hyperlipidemia	Selection based on Fisher et al.	AgeSex									0.508366
	High			-0.0262257	0.0561848	0.974115	0.872539	1.08752	0.64066	23183	54818
	Low			0.0338389	0.053963	1.03442	0.930597	1.14982	0.530609	18084	314510
Myocardial infarction	Hyperlipidemia	Selection based on Fisher et al.	AgeSex									0.0558935
	High			-0.118882	0.0688392	0.887913	0.775842	1.01617	0.0841767	12673	65328
	Low			0.0755862	0.079125	1.07852	0.923579	1.25945	0.339438	8016	324578
Any stroke	Hyperlipidemia	Selection based on Fisher et al.	AgeSex									0.98301
	High			0.008617	0.075791	1.00865	0.869416	1.17019	0.90948	9747	68254
	Low			0.00581723	0.0686548	1.00583	0.879197	1.15071	0.932475	10693	321901
Any ischemic stroke	Hyperlipidemia	Selection based on Fisher et al.	AgeSex									0.68545
	High			0.0712514	0.094686	1.07385	0.891961	1.29283	0.45175	5896	72105
	Low			-0.0058421	0.0888359	0.994175	0.835303	1.18326	0.947567	6272	326322
Type 2 diabetes	Hyperlipidemia	Selection based on Fisher et al.	AgeSex									0.523141
	High			0.0693972	0.0627357	1.07186	0.947845	1.21211	0.268647	16641	55871
	Low			-0.01	0.0676654	0.996136	0.87241	1.13741	0.954371	11499	317523
Coronary artery disease	Hyperlipidemia	Selection based on Kröger et al.	AgeSex									0.477297
	High			-0.0353332	0.0726585	0.965284	0.837157	1.11302	0.626761	23183	54818
	Low			0.0337824	0.0698059	1.03436	0.902093	1.18602	0.628423	18084	314510
Myocardial infarction	Hyperlipidemia	Selection based on Kröger et al.	AgeSex									0.0765689
	High			-0.160966	0.0889718	0.851321	0.715087	1.01351	0.0704237	12673	65328
	Low			0.0592102	0.102343	1.061	0.868158	1.29667	0.562895	8016	324578
Any stroke	Hyperlipidemia	Selection based on Kröger et al.	AgeSex									0.99702
	High			0.00653917	0.0979481	1.00656	0.830739	1.21959	0.946771	9747	68254
	Low			-0.01	0.0887083	0.995089	0.83628	1.18405	0.955738	10693	321901
Any ischemic stroke	Hyperlipidemia	Selection based on Kröger et al.	AgeSex									0.568416
	High			0.111069	0.122489	1.11747	0.878966	1.4207	0.364528	5896	72105
	Low			-0.0219389	0.114782	0.9783	0.781209	1.22511	0.84842	6272	326322
Type 2 diabetes	Hyperlipidemia	Selection based on Kröger et al.	AgeSex									0.516176
	High			0.0987158	0.0811258	1.10375	0.941491	1.29398	0.223672	16641	55871
	Low			-0.01	0.0873683	0.99921	0.841952	1.18584	0.992782	11499	317523

## Sheet: OT7
Online Table 7: Threeway interaction between fetuin-A, type 2 diabetes, and sex on health outcomes (coronary artery disease, myocardial infarction, any stroke, any ischemisc stroke). The genetic risk scores were constructed for a) the genetic variants clumped at R2 <0.01, b) all genetic variants clumped at R2 <0.05, c) the genetic variants as used in the study of Fisher et al., and d) the genetic…
Outcome	Exposure	beta	se	OR	minus	plus	p	Noutcome	Ncontrol	P for interaction
Coronary artery disease	Clumped on r=0.01									0.38
Males with DM2 before cardiovascular disease onset		0.387581	0.277719	1.47341	0.854919	2.53935	0.162839	2624	11016
Females with DM2 before cardiovascular disease onset		0.650956	0.412776	1.91737	0.853777	4.30594	0.114791	1030	8903
Males without DM2 before cardiovascular disease onset		0.036075	0.090248	1.03673	0.868653	1.23734	0.689356	24858	146642
Females without DM2 before cardiovascular disease onset		-0.17596	0.128556	0.838652	0.651858	1.07897	0.171082	10983	197233
Coronary artery disease	Clumped on r=0.05									0.42
Males with DM2 before cardiovascular disease onset		0.212485	0.225126	1.23675	0.795518	1.9227	0.345246	2624	11016
Females with DM2 before cardiovascular disease onset		0.488193	0.339679	1.62937	0.837296	3.17073	0.150656	1030	8903
Males without DM2 before cardiovascular disease onset		0.03026	0.071859	1.03072	0.895311	1.18661	0.673684	24858	146642
Females without DM2 before cardiovascular disease onset		-0.09594	0.101539	0.90852	0.744566	1.10858	0.344739	10983	197233
Coronary artery disease	Selection based on Fisher et al.									0.82
Males with DM2 before cardiovascular disease onset		0.065412	0.155445	1.0676	0.787211	1.44786	0.673896	2624	11016
Females with DM2 before cardiovascular disease onset		0.227622	0.240443	1.25561	0.783764	2.01152	0.343804	1030	8903
Males without DM2 before cardiovascular disease onset		0.015243	0.048943	1.01536	0.922485	1.11759	0.755465	24858	146642
Females without DM2 before cardiovascular disease onset		0.045846	0.069132	1.04691	0.914248	1.19883	0.507227	10983	197233
Coronary artery disease	Selection based on Kröger et al.									0.67
Males with DM2 before cardiovascular disease onset		0.090775	0.201776	1.09502	0.73734	1.62621	0.652798	2624	11016
Females with DM2 before cardiovascular disease onset		0.309435	0.310802	1.36266	0.741013	2.5058	0.319443	1030	8903
Males without DM2 before cardiovascular disease onset		0.019551	0.06333	1.01974	0.900706	1.15451	0.757541	24858	146642
Females without DM2 before cardiovascular disease onset		0.02489	0.089328	1.0252	0.860543	1.22137	0.780522	10983	197233
Myocardial infarction	Clumped on r=0.01									0.48
Males with DM2 before cardiovascular disease onset		0.430056	0.314157	1.53734	0.83053	2.84568	0.171024	1827	13640
Females with DM2 before cardiovascular disease onset		-0.41701	0.59387	0.659013	0.20577	2.1106	0.482559	519	10204
Males without DM2 before cardiovascular disease onset		0.028038	0.118645	1.02843	0.81505	1.29768	0.813186	12875	156798
Females without DM2 before cardiovascular disease onset		-0.44273	0.199104	0.642283	0.434756	0.948872	0.026176	4489	202937
Myocardial infarction	Clumped on r=0.05									0.14
Males with DM2 before cardiovascular disease onset		0.266593	0.255761	1.30551	0.79081	2.1552	0.297248	1827	13640
Females with DM2 before cardiovascular disease onset		-0.06498	0.471703	0.937088	0.371757	2.36212	0.890436	519	10204
Males without DM2 before cardiovascular disease onset		0.037884	0.09441	1.03861	0.863156	1.24973	0.688221	12875	156798
Females without DM2 before cardiovascular disease onset		-0.28174	0.155957	0.754471	0.555762	1.02423	0.070839	4489	202937
Myocardial infarction	Selection based on Fisher et al.									0.52
Males with DM2 before cardiovascular disease onset		-0.06818	0.176836	0.934093	0.660487	1.32104	0.699828	1827	13640
Females with DM2 before cardiovascular disease onset		0.205134	0.326993	1.22769	0.646765	2.3304	0.53044	519	10204
Males without DM2 before cardiovascular disease onset		0.012722	0.064334	1.0128	0.892818	1.14891	0.84324	12875	156798
Females without DM2 before cardiovascular disease onset		-0.03738	0.105174	0.963312	0.783864	1.18384	0.722297	4489	202937
Myocardial infarction	Selection based on Kröger et al.									0.4
Males with DM2 before cardiovascular disease onset		-0.08269	0.229415	0.920633	0.587225	1.44334	0.718508	1827	13640
Females with DM2 before cardiovascular disease onset		0.279248	0.422803	1.32214	0.577269	3.02812	0.508953	519	10204
Males without DM2 before cardiovascular disease onset		-0.00735	0.083212	0.992676	0.843288	1.16853	0.929603	12875	156798
Females without DM2 before cardiovascular disease onset		-0.08646	0.135771	0.917169	0.702876	1.1968	0.524234	4489	202937
Any stroke	Clumped on r=0.01									0.99
Males with DM2 before cardiovascular disease onset		0.186816	0.39613	1.20541	0.554549	2.62015	0.637211	1103	14881
Females with DM2 before cardiovascular disease onset		-0.17802	0.586225	0.836924	0.265266	2.64053	0.761375	515	10024
Males without DM2 before cardiovascular disease onset		0.136696	0.132008	1.14648	0.885113	1.48503	0.300431	10154	159002
Females without DM2 before cardiovascular disease onset		-0.22441	0.14956	0.798985	0.595978	1.07114	0.13349	7945	199665
Any stroke	Clumped on r=0.05									0.76
Males with DM2 before cardiovascular disease onset		-0.08078	0.321381	0.922398	0.491307	1.73175	0.801546	1103	14881
Females with DM2 before cardiovascular disease onset		-0.0631	0.470864	0.938847	0.373067	2.36267	0.893391	515	10024
Males without DM2 before cardiovascular disease onset		0.060907	0.105391	1.0628	0.864452	1.30666	0.563321	10154	159002
Females without DM2 before cardiovascular disease onset		-0.12168	0.117812	0.885435	0.702867	1.11542	0.301695	7945	199665
Any stroke	Selection based on Fisher et al.									0.3
Males with DM2 before cardiovascular disease onset		0.029476	0.22014	1.02991	0.668982	1.58558	0.893484	1103	14881
Females with DM2 before cardiovascular disease onset		-0.38576	0.323631	0.679933	0.360567	1.28217	0.233269	515	10024
Males without DM2 before cardiovascular disease onset		0.050326	0.071801	1.05161	0.913561	1.21053	0.483366	10154	159002
Females without DM2 before cardiovascular disease onset		0.0165	0.080072	1.01664	0.868975	1.18939	0.83674	7945	199665
Any stroke	Selection based on Kröger et al.									0.39
Males with DM2 before cardiovascular disease onset		0.074671	0.285529	1.07753	0.615718	1.88572	0.793692	1103	14881
Females with DM2 before cardiovascular disease onset		-0.41816	0.415981	0.658257	0.291276	1.4876	0.314783	515	10024
Males without DM2 before cardiovascular disease onset		0.061941	0.092855	1.0639	0.886872	1.27626	0.504726	10154	159002
Females without DM2 before cardiovascular disease onset		-0.00736	0.103397	0.992662	0.810566	1.21567	0.943216	7945	199665
Any ischemic stroke	Clumped on r=0.01									0.79
Males with DM2 before cardiovascular disease onset		0.571756	0.479299	1.77137	0.692346	4.53209	0.232908	697	15698
Females with DM2 before cardiovascular disease onset		0.096007	0.732313	1.10077	0.262022	4.62437	0.895695	311	10496
Males without DM2 before cardiovascular disease onset		0.12718	0.164963	1.13562	0.821891	1.56911	0.440731	6294	162451
Females without DM2 before cardiovascular disease onset		-0.13691	0.196665	0.872052	0.593113	1.28217	0.486341	4447	202895
Any ischemic stroke	Clumped on r=0.05									0.89
Males with DM2 before cardiovascular disease onset		0.338456	0.390891	1.40278	0.652013	3.01802	0.386569	697	15698
Females with DM2 before cardiovascular disease onset		0.218271	0.590293	1.24392	0.391135	3.95605	0.711556	311	10496
Males without DM2 before cardiovascular disease onset		0.063591	0.131643	1.06566	0.823305	1.37935	0.629053	6294	162451
Females without DM2 before cardiovascular disease onset		0.028757	0.154736	1.02917	0.759933	1.39381	0.852568	4447	202895
Any ischemic stroke	Selection based on Fisher et al.									0.02
Males with DM2 before cardiovascular disease onset		0.504803	0.275371	1.65666	0.965679	2.84206	0.066777	697	15698
Females with DM2 before cardiovascular disease onset		-0.49786	0.409771	0.607829	0.272256	1.35702	0.224376	311	10496
Males without DM2 before cardiovascular disease onset		-0.00773	0.089607	0.992295	0.832464	1.18281	0.931213	6294	162451
Females without DM2 before cardiovascular disease onset		0.126508	0.10602	1.13486	0.921926	1.39697	0.23277	4447	202895
Any ischemic stroke	Selection based on Kröger et al.									0.04
Males with DM2 before cardiovascular disease onset		0.730299	0.358835	2.0757	1.02735	4.19383	0.041831	697	15698
Females with DM2 before cardiovascular disease onset		-0.46532	0.526608	0.627931	0.223694	1.76266	0.376898	311	10496
Males without DM2 before cardiovascular disease onset		-0.01361	0.115832	0.986484	0.786125	1.23791	0.906481	6294	162451
Females without DM2 before cardiovascular disease onset		0.154417	0.137128	1.16698	0.891942	1.52682	0.260132	4447	202895

## Sheet: OT8
Online Table 8: Phenotype definitions of mortality and cardiovascular disease phenotypes in the UK Biobank. The prevalence and incidence of outcomes in the UK Biobank were captured through data collected at the Assessment Centre in-patient Health Episode Statistics (HES) in combination with data on cause of death from the National Health Service (NHS) Information Centre. HES data was available up…
Trait	DEPENDENCY	ICD10CODES	ICD9CODES	OPCS4CODES	Touchscreen	Non-cancer illness, self-reported (n_20002)	Operation code (20004)	Medication code
Type 2 Diabetes		E11	25000,25002,25010,25012,25020,25022,25030,25032,25040,25042,25050,25052,25060,25062,25070,25072,25080,25082,25090,25092			1223
Coronary Artery Disease	Myocardial infarction	I24, I25, Z951, Z955	414	K40, K41, K42, K43, K44, K45, K46, K49, K50, K75			1070, 1095, 1523
Myocardial infarction		I21, I22, I23, I252	410412		6150=1	1075
Cerebrovascular accident (stroke+hemorrhage+TIA)	Cerebral Infarction and TIA	I629, I64, I678, G951, H341, H342, I60, I61, I62, I690, S064, S065, S066	3361, 36231, 36232, 4329, 43301, 43311, 43321, 43331, 43381, 43391, 43401, 43411, 43491, 436; 430, 431 , 432	A411, A052, A053, A054, L351	6150=3	1081, 1083, 1086, 1491
Cerebral Infarction and TIA		I63, I693, I65, G45, G951, H341, H342	434, 435, 4371	L353, L343		1082, 1583
Hyperlipidemia		E78	272		6177=1 6153=1	1473		bxd,bxe,bxg,bxi,bxj,bxk,x01R2,x01R3,bx1,bx2,bx3,bx4,bx5,bx6,bx7,bx8,bx9,bxa,bxb,bxc,bxf,bxh,bxl,bxm,bxn,bxo,x01R0,bxd,bxe,bxg,bxi,bxj,bxk,x01R2,x01R3,bx1,bx2,bx3,bx4,bx5,bx6,bx7,bx8,bx9,bxa,bxb,bxc,bxf,bxh,bxl,bxm,bxn,bxo,x01R0
